# Supplementary material for: Attitudes of undergraduate university women towards HPV vaccination: a cross-sectional study in Ottawa, Canada
Source: BMC Womens Health. 2018 Aug 2;18:134. doi: 10.1186/s12905-018-0622-0 (PMC6090914; doi:10.1186/s12905-018-0622-0)
Supplement: Supplementary file 3 — The database for the information collected from the survey has also been included as an xls extension. This is the raw data collected from the study questionnaires that was used for analysis. (XLS 501 kb) [file 12905_2018_622_MOESM3_ESM.xls]

## Sheet: Data
ID	Status	Language	Consent	Gender	VacStatus	Doses	Q4Att.0	Q4Att.1	Q4Att.2	Q4Att.3	Q4Att.4	Q5Att.0	Q6Att.0	Q6Att.1	Q6Att.2	Q7Att.0	Q8Att.0	Q8Att.1	Q8Att.2	Q9Att.0	Q10Att.0	Q10Att.1	Q10Att.2	Q11Att.0	Q11Att.1	Q11Att.2	Q11Att.3	Q12Att.0	Q12Att.1	Q12Att.2	Q12Att.3	Q13Intent	Q13Intent [other]	Q14Intent.0	Q14Intent.1	Q14Intent.2	Q15Motive.0	Q15Motive.1	Q15Motive.2	Q15Motive.3	Q15Motive.4	Q15Motive.5	Q15Motive.6	Q15Motive.7	Q15Motive.8	Q15Motive.9	Q15Motive.10	Q15Motive.11	Q16Motive.0
14010747	Complete	en	Yes, I wish to complete the survey	Female	No
14010957	Complete	en	Yes, I wish to complete the survey	Female	Yes	3	1	7	1	4	2	2	1	7	1	4	1	7	1	7	1	7	1	2	5	2	2	1	7	1	1	I have already gotten all my vaccine doses		Strongly Disagree	Strongly Agree	Strongly Agree	Very Influential	Not At All Influential	N/A	Neutral	N/A	N/A	Not At All Influential	Not At All Influential	N/A	N/A	N/A	N/A	Very Influential
14011637	Complete	en	Yes, I wish to complete the survey	Female	Yes	3	1	7	1	7	4	2	1	7	1	3	1	7	1	6	1	7	1	1	7	1	1	1	7	1	1	I have already gotten all my vaccine doses		Strongly Disagree	Strongly Agree		Somewhat Influential	Not At All Influential	Not At All Influential	Very Influential	Not At All Influential	Not At All Influential	Somewhat Influential	Somewhat Influential	Not At All Influential	N/A	Not At All Influential	Not At All Influential	Very Influential
14012376	Complete	en	Yes, I wish to complete the survey	Female	No
14012468	Complete	fr	Yes, I wish to complete the survey	Female	No
14012666	Complete	en	Yes, I wish to complete the survey	Female	No
14013508	Complete	en	Yes, I wish to complete the survey	Female	Yes	1	4	4	4	5	7	2	1	7	1	3	1	7	1	7	1	7	1	3	4	3	3	2	5	2	2	Yes, but it will take longer than the scheduled time frame		Strongly Disagree	Strongly Agree	Strongly Agree	Somewhat Influential	Somewhat Influential	Very Influential	Neutral	Somewhat Influential	Not At All Influential	Neutral	Neutral	Somewhat Influential	Neutral	Neutral	Somewhat Influential	Very Influential
14016551	Complete	en	Yes, I wish to complete the survey	Female	Yes	1	1	7	1	7	1	4	1	7	1	1	1	7	1	5	1	6	1	1	7	1	4	1	7	1	1	Yes, as per the vaccine schedule		Neutral	Agree	Agree	N/A	N/A	N/A	N/A	Very Influential	Somewhat Influential	Somewhat Influential	N/A	N/A	Very Influential	N/A	Neutral	Very Influential
14016568	Complete	en	Yes, I wish to complete the survey	Female	No
14047553	Complete	en	Yes, I wish to complete the survey	Female	No
14051542	Complete	en	Yes, I wish to complete the survey	Female	Yes	3	1	7	1	7	2	3	1	7	1	3	1	7	1	7	1	7	1	1	7	1	3	1	7	1	3	I have already gotten all my vaccine doses		Strongly Disagree	Strongly Agree	Strongly Agree	Very Influential	Not At All Influential	Not At All Influential	Somewhat Influential	Not At All Influential	Not At All Influential	Neutral	Not At All Influential	Very Influential	Not At All Influential	N/A	Not At All Influential	Very Influential
14077615	Complete	en	Yes, I wish to complete the survey	Female	No
14089883	Complete	en	Yes, I wish to complete the survey	Female	No
14090457	Complete	en	Yes, I wish to complete the survey	Female	Yes	3	1	7	1	7	1	7	1	7	1	3	1	7	1	1	1	7	1	1	7	1	1	1	7	1	1	I have already gotten all my vaccine doses		Strongly Disagree	Strongly Agree	Strongly Agree	Very Influential	Neutral	N/A	Not At All Influential	Very Influential	Very Influential	Very Influential	N/A	Very Influential	N/A	Very Influential	N/A	Somewhat Influential
14090489	Complete	en	Yes, I wish to complete the survey	Female	No
14090755	Complete	en	Yes, I wish to complete the survey	Female	No
14092325	Complete	en	Yes, I wish to complete the survey	Female	Yes	3	2	6	2	6	4	2	2	6	2	3	2	6	2	5	1	7	1	4	4	4	4	4	4	4	4	I have already gotten all my vaccine doses		Neutral	Neutral	Neutral	Somewhat Influential	N/A	Neutral	Not Very Influential	N/A	N/A	Somewhat Influential	N/A	Somewhat Influential	Somewhat Influential	N/A	Neutral	Somewhat Influential
14092484	Complete	en	Yes, I wish to complete the survey	Female	No
14092533	Complete	en	Yes, I wish to complete the survey	Female	Yes	3	2	6	2	6	1	5	1	7	1	2	1	7	1	7	3	3	3	2	5	2	2	2	2	2	2	I have already gotten all my vaccine doses		Strongly Disagree	Strongly Agree	Strongly Agree	Somewhat Influential	Neutral	Not At All Influential	Not At All Influential	Very Influential	Very Influential	Somewhat Influential	Not At All Influential	Not At All Influential	Not At All Influential	Not At All Influential	Not At All Influential	Very Influential
14092723	Complete	en	Yes, I wish to complete the survey	Female	No
14092936	Complete	en	Yes, I wish to complete the survey	Female	No
14092983	Complete	en	Yes, I wish to complete the survey	Female	No
14093028	Complete	en	Yes, I wish to complete the survey	Female	No
14093029	Complete	en	Yes, I wish to complete the survey	Female	Yes	3	1	7	1	7	1	3	1	7	1	2	1	7	1	5	1	7	1	1	7	1	1	1	7	1	1	I have already gotten all my vaccine doses		Disagree	Strongly Agree	Disagree	Somewhat Influential	Neutral	Neutral	Neutral	Neutral	Neutral	Very Influential	Neutral	Not At All Influential	Not At All Influential	Not At All Influential	Not At All Influential	Very Influential
14093282	Complete	en	Yes, I wish to complete the survey	Female	No
14093368	Complete	en	Yes, I wish to complete the survey	Female	Yes	3	2	2	2	6	3	4	4	5	3	2	1	7	1	6	3	5	3	2	4	2	2	1	5	1	1	I have already gotten all my vaccine doses		Disagree	Agree	Agree	Neutral	Somewhat Influential	Not Very Influential	Not At All Influential	Not At All Influential	Not At All Influential	Very Influential	Neutral	Somewhat Influential	Not At All Influential	Not At All Influential	Not At All Influential	Somewhat Influential
14093772	Complete	en	Yes, I wish to complete the survey	Female	Yes	3	4	4	4	4	4	1	4	7	1	1	1	7	1	7	1	7	1	1	7	1	1	1	7	1	1	I have already gotten all my vaccine doses		Neutral	Strongly Agree	Neutral	Very Influential	N/A	N/A	N/A	N/A	N/A	Somewhat Influential	N/A	Somewhat Influential	N/A	N/A	N/A	Very Influential
14093827	Complete	en	Yes, I wish to complete the survey	Female	Yes	2	1	7	1		1	2	1	7	1	2	1	7	1	4	1	7	1	1	7	1	1	1	7	1	1	Yes, as per the vaccine schedule		Disagree	Strongly Agree	Agree	Somewhat Influential	Neutral	N/A	Very Influential	Very Influential	Very Influential	Very Influential	N/A	Not At All Influential	N/A	Not At All Influential	N/A	Very Influential
14094001	Complete	fr	Yes, I wish to complete the survey	Female	No
14094040	Complete	en	Yes, I wish to complete the survey	Female	No
14094483	Complete	en	Yes, I wish to complete the survey	Female	Yes	3	1	7	1	7	1	4	1	7	1	1	1	7	1	7	1	7	1	1	6	1	1	1	6	1	1	I have already gotten all my vaccine doses		Strongly Disagree	Strongly Agree	Strongly Disagree	N/A	N/A	N/A	N/A	N/A	N/A	Very Influential	N/A	Not At All Influential	Not At All Influential	Not At All Influential	Not At All Influential	Very Influential
14094560	Complete	en	Yes, I wish to complete the survey	Female	No
14094691	Complete	fr	Yes, I wish to complete the survey	Female	No
14094901	Complete	en	Yes, I wish to complete the survey	Female	Yes	3	2	6	2	6	2	2	1	7	1	2	1	7	1	7	1	7	1	1	7	1	1	1	7	1	1	I have already gotten all my vaccine doses		Strongly Disagree	Strongly Agree	Strongly Agree	Very Influential	N/A	N/A	Not At All Influential	N/A	N/A	Very Influential	N/A	Very Influential	N/A	N/A	Not At All Influential	Very Influential
14095304	Complete	en	Yes, I wish to complete the survey	Female	Yes	3	1	7	1	7	1	1	1	7	1	1	1	7	1	3	1	7	1	1	6	1	1	1	6	1	1	I have already gotten all my vaccine doses		Disagree	Strongly Agree	Strongly Agree	Somewhat Influential	Neutral	Not At All Influential	Not At All Influential	Not At All Influential	Not At All Influential	Somewhat Influential	Not At All Influential	Neutral	Not At All Influential	Not At All Influential	Not At All Influential	Very Influential
14095370	Complete	en	Yes, I wish to complete the survey	Female	Yes	I'm not sure	1	7	1	7	2	3	1	7	1	2	1	7	1	7	1	5	1	1	5	1	1	1	5	1	1	Yes, as per the vaccine schedule		Disagree	Agree	Strongly Agree	Somewhat Influential	Not Very Influential	Somewhat Influential	Neutral	N/A	N/A	Very Influential	Somewhat Influential	Somewhat Influential	Very Influential	Somewhat Influential	Very Influential	Somewhat Influential
14095418	Complete	en	Yes, I wish to complete the survey	Female	No
14095479	Complete	fr	Yes, I wish to complete the survey	Female	Yes	3	1	7	1	7	1	4	1	7	1	4	1	7	1	7	1	7	1	1	7	1	1	1	7	1	1	I have already gotten all my vaccine doses		Neutral	Agree	Disagree	N/A	Somewhat Influential	N/A	N/A	N/A	N/A	N/A	N/A	Very Influential	Very Influential	Very Influential		Very Influential
14095618	Complete	en	Yes, I wish to complete the survey	Female	Yes	3	1	7	1	7	1	1	2	7	1	1	1	7	1	7	4	7	3	1	7	1	1	1	6	1	1	I have already gotten all my vaccine doses		Neutral	Neutral	Agree	Very Influential	Somewhat Influential	Neutral	Not At All Influential	N/A	N/A	N/A		Neutral	N/A	Neutral	Very Influential	Very Influential
14095687	Complete	fr	Yes, I wish to complete the survey	Female	Yes	2	2	5	1	6	2	3	1	7	1	1	1	7	1	5	1	6	2	1	7	1	1	1	7	1	1	Yes, as per the vaccine schedule		Disagree	Agree	Strongly Agree	N/A	Not Very Influential	Somewhat Influential	Neutral	Not At All Influential	N/A	Very Influential	Somewhat Influential	N/A	N/A	Somewhat Influential		Very Influential
14095972	Complete	en	Yes, I wish to complete the survey	Female	Yes	2	2	4	3	7	5	5	1	7	1	2	1	5	1	3	1	3	3	3	2	3	3	2	4	2	2	Yes, but it will take longer than the scheduled time frame		Disagree	Neutral	Agree	Very Influential	Somewhat Influential	Neutral	Somewhat Influential	N/A	Somewhat Influential	N/A	N/A	Very Influential	N/A	Very Influential	Somewhat Influential	Very Influential
14096423	Complete	en	Yes, I wish to complete the survey	Female	Yes	3	1	7	1	7	1	1	1	7	1	1	1	7	1	5	1	7	1	1	6	1	1	1	7	1	1	I have already gotten all my vaccine doses		Disagree	Agree		Very Influential	N/A	N/A	Very Influential	N/A	N/A	Very Influential	N/A	Very Influential	Very Influential	Neutral	N/A	Very Influential
14096486	Complete	en	Yes, I wish to complete the survey	Female	No
14096506	Complete	en	Yes, I wish to complete the survey	Female	No
14096546	Complete	en	Yes, I wish to complete the survey	Female	No
14096720	Complete	en	Yes, I wish to complete the survey	Female	Yes	I'm not sure	1	4	4	7	4	6	1	7	1	1	1	7	1	1	1	7	1	1	7	1	1	1	6	1	1	Yes, as per the vaccine schedule		Neutral	Agree	Neutral	Very Influential	Neutral	Neutral	Not At All Influential	Very Influential	Very Influential	Neutral	Neutral	Somewhat Influential	Somewhat Influential	Not At All Influential	Neutral	Very Influential
14096986	Complete	en	Yes, I wish to complete the survey	Female	Yes		4	4	4	4	4	2	1	1	1	2	1	1	1	6	1	1	1	3	3	3	3	2	2	2	2	Yes, but it will take longer than the scheduled time frame		Disagree	Agree	Agree	N/A	N/A	N/A	N/A	N/A	Somewhat Influential	Somewhat Influential	Somewhat Influential	N/A	N/A	N/A	N/A	Somewhat Influential
14097121	Complete	en	Yes, I wish to complete the survey	Female	No
14097149	Complete	en	Yes, I wish to complete the survey	Female	Yes	I'm not sure	4	4	4	4	4	4	1	7	1	3	1	7	1	4	4	4	4	5	3	5	4	4	4	4	4	I have already gotten all my vaccine doses		Neutral	Agree	Agree	Very Influential	Not Very Influential	Neutral	Not At All Influential	N/A	N/A	Very Influential	Neutral	Neutral	Very Influential	Neutral	Very Influential	Somewhat Influential
14097204	Complete	fr	Yes, I wish to complete the survey	Female	Yes	2	1	3	1	4	4	4	1	7	1	1	1	7	1	7	1	7	1	2	5	2	2	2	5	2	2	Yes, but it will take longer than the scheduled time frame		Strongly Disagree	Strongly Agree	Strongly Agree	Very Influential	Not Very Influential	Somewhat Influential	N/A	N/A	N/A	N/A	N/A	Very Influential	N/A	Somewhat Influential		Very Influential
14097431	Complete	en	Yes, I wish to complete the survey	Female	Yes	I'm not sure	1	7	1	7	1	2	1	7	1	2	1	7	1	1	1	7	1	1	7	1	7	2	7	2	2	I have already gotten all my vaccine doses		Neutral	Neutral	Agree	Very Influential	Not Very Influential	Not Very Influential	Somewhat Influential	N/A	N/A	N/A	N/A	Somewhat Influential	Very Influential	Somewhat Influential	Neutral	Very Influential
14097836	Complete	en	Yes, I wish to complete the survey	Female	No
14098132	Complete	en	Yes, I wish to complete the survey	Female	Yes	3	1	7	1	7	7	1	1	7	1	1	1	7	1	4	1	7	1	1	5	1	1	1	7	1	1	I have already gotten all my vaccine doses		Disagree	Agree	Agree	Somewhat Influential	Somewhat Influential	Neutral	Not At All Influential	Not At All Influential	Not At All Influential	Somewhat Influential	Neutral	Somewhat Influential	Not At All Influential	Neutral	Neutral	Very Influential
14098156	Complete	en	Yes, I wish to complete the survey	Female	No
14098248	Complete	fr	Yes, I wish to complete the survey	Female	Yes	3	1	7	1	7	1	3	1	7	1	1	1	7	1	1	1	7	1	1	7	1	2	1	7	1	1	I have already gotten all my vaccine doses		Neutral	Agree	Neutral	N/A	Somewhat Influential	N/A	N/A	N/A	N/A	Very Influential	N/A	N/A	N/A	N/A		Very Influential
14098316	Complete	en	Yes, I wish to complete the survey	Female	No
14098710	Complete	en	Yes, I wish to complete the survey	Female	No
14098753	Complete	en	Yes, I wish to complete the survey	Female	No
14098912	Complete	en	Yes, I wish to complete the survey	Female	Yes	2	1	4	1	6	1	1	1	7	1	2	1	7	1	6	1	7	1	2	6	1	1	1	7	1	1	Yes, as per the vaccine schedule		Strongly Disagree	Strongly Agree	Neutral	Very Influential	N/A	Somewhat Influential	Neutral	Somewhat Influential	N/A	Somewhat Influential	Neutral	Somewhat Influential	N/A	N/A	Somewhat Influential	Very Influential
14098931	Complete	fr	Yes, I wish to complete the survey	Female	No
14099329	Complete	en	Yes, I wish to complete the survey	Female	Yes	3	1	7	1	7	2	3	1	7	1	2	1	7	1	3	1	6	1	2	5	2	2	2	5	2	2	I have already gotten all my vaccine doses		Disagree	Strongly Agree	Strongly Agree	N/A	Not Very Influential	N/A	Somewhat Influential	N/A	N/A	Somewhat Influential	N/A	N/A	N/A	N/A	N/A	Very Influential
14099718	Complete	en	Yes, I wish to complete the survey	Female	Yes	2	1	7	1	7	7	5	1	7	1	2	1	7	1	2	1	7	1	1	7	1	1	2	7	2	7	I have already gotten all my vaccine doses		Neutral	Strongly Agree	Strongly Agree	N/A	Neutral	Neutral	Somewhat Influential	Very Influential	Very Influential	Very Influential	Neutral	Not At All Influential	Not At All Influential	Not At All Influential	Neutral	Very Influential
14099891	Complete	en	Yes, I wish to complete the survey	Female	Yes	3	1	5	1	1	1	3	1	7	1	4	1	7	1	4	1	7	1	1	7	1	2	1	7	2	2	I have already gotten all my vaccine doses		Neutral	Agree	Disagree	N/A	N/A	Somewhat Influential	N/A	N/A	N/A	Very Influential	N/A	Somewhat Influential	Very Influential	N/A	Very Influential	Very Influential
14100028	Complete	en	Yes, I wish to complete the survey	Female	No
14100374	Complete	en	Yes, I wish to complete the survey	Female	No
14100661	Complete	en	Yes, I wish to complete the survey	Female	Yes	2	1	5	4	5	4	5	1	7	1	4	1	7	1	7	1	7	1	1	5	1	1					I have already gotten all my vaccine doses		Strongly Disagree	Strongly Agree	Strongly Agree	Very Influential	Not At All Influential	Not At All Influential	Not Very Influential	N/A	N/A	Not At All Influential	Not At All Influential	Not Very Influential	N/A	Not Very Influential	Not At All Influential	Very Influential
14100839	Complete	en	Yes, I wish to complete the survey	Female	Yes	I'm not sure	1	6	2	6	2	4	1	7	1	4	1	7	1	5	1	7	1	3	6	3	6	1	7	1	1	I have already gotten all my vaccine doses		Neutral	Agree	Neutral	Neutral	Neutral	Somewhat Influential	Neutral	Neutral	Neutral	Very Influential	Neutral	Very Influential	Very Influential	Neutral	Neutral	Somewhat Influential
14101075	Complete	en	Yes, I wish to complete the survey	Female	Yes	3	1	2	1	6	3	4	1	7	1	3	1	7	2	7	1	7	1	1	6	1	1	1	6	1	1	I have already gotten all my vaccine doses		Disagree	Strongly Agree	Agree	Neutral	Not At All Influential	Somewhat Influential	Very Influential	Neutral	Neutral	Very Influential	Very Influential	Not At All Influential	Not At All Influential	Not Very Influential	Neutral	Somewhat Influential
14101531	Complete	en	Yes, I wish to complete the survey	Female	No
14102099	Complete	en	Yes, I wish to complete the survey	Female	No
14103416	Complete	en	Yes, I wish to complete the survey	Female	No
14104019	Complete	en	Yes, I wish to complete the survey	Female	Yes	3		7				1		7		1		7		7		7			7				7			I have already gotten all my vaccine doses		Disagree	Strongly Agree	Strongly Agree	Somewhat Influential	N/A	N/A	Somewhat Influential	Somewhat Influential	N/A	Somewhat Influential	N/A	N/A	N/A	N/A	N/A	Very Influential
14104963	Complete	fr	Yes, I wish to complete the survey	Female	Yes	I'm not sure	1	7	1	7	1	3	1	7	3	1	1	7	1	7	1	7	1	2	6	2	2	1	7	1	1	I have already gotten all my vaccine doses		Strongly Disagree	Strongly Agree	Strongly Agree	N/A	Somewhat Influential	Somewhat Influential	Somewhat Influential	N/A	N/A	Somewhat Influential	Somewhat Influential	N/A	Somewhat Influential	Somewhat Influential	N/A	Very Influential
14105267	Complete	en	Yes, I wish to complete the survey	Female	Yes	I'm not sure	1	7	1	7	1	1	1	7	1	1	1	7	1	5	1	7	1	1	7	1	1	1	7	1	1	I have already gotten all my vaccine doses		Strongly Disagree	Strongly Agree	Strongly Agree	Very Influential	Very Influential	Very Influential	N/A	N/A	N/A	Very Influential	N/A	Very Influential	Very Influential	N/A	Very Influential	Very Influential
14105662	Complete	en	Yes, I wish to complete the survey	Female	No
14106062	Complete	en	Yes, I wish to complete the survey	Female	No
14107477	Complete	en	Yes, I wish to complete the survey	Female	Yes	I'm not sure	2	7	2	6	4	4	1	7	1	4	1	7	1	4	1	7	1	3	5	3	2	1	6	2	2	Yes, as per the vaccine schedule		Neutral	Agree	Neutral	Very Influential	Neutral	Neutral	Neutral	Not At All Influential	Not At All Influential	Somewhat Influential	N/A	Neutral	N/A	N/A	Somewhat Influential	Very Influential
14107604	Complete	fr	Yes, I wish to complete the survey	Female	Yes	3	1	6	1	6	3	3	1	7	1	2	1	7	1	7	1	7	1	1	7	1	1	2	7	2	2	I have already gotten all my vaccine doses		Disagree	Strongly Agree	Strongly Agree	Somewhat Influential	N/A	N/A	Somewhat Influential	N/A	N/A	Somewhat Influential	N/A	Neutral	N/A	N/A		Very Influential
14108181	Complete	en	Yes, I wish to complete the survey	Female	No
14108191	Complete	en	Yes, I wish to complete the survey	Female	No
14109215	Complete	en	Yes, I wish to complete the survey	Female	No
14109575	Complete	en	Yes, I wish to complete the survey	Female	Yes	I'm not sure	2	5	2	6	2	2	1	7	1	2	1	7	1	5	1	7	1	1	7	1	1	1	7	1	1	Yes, but it will take longer than the scheduled time frame		Neutral	Strongly Agree	Disagree	Somewhat Influential	Neutral	Somewhat Influential	Not Very Influential	Not Very Influential	Not Very Influential	Not Very Influential	Somewhat Influential	Somewhat Influential	Very Influential	Neutral	Very Influential	Very Influential
14110227	Complete	en	Yes, I wish to complete the survey	Female	Yes	3	1	4	1	7	1	2	1	7	1	2	1	7	1	5	1	6	1	3	4	1	2	1	7	1	1	I have already gotten all my vaccine doses		Disagree	Strongly Agree	Strongly Agree	Very Influential	Somewhat Influential	Neutral	Not At All Influential	Not At All Influential	Somewhat Influential	Very Influential	Neutral	Very Influential	Not At All Influential	N/A	Somewhat Influential	Very Influential
14110839	Complete	en	Yes, I wish to complete the survey	Female	No
14110893	Complete	en	Yes, I wish to complete the survey	Female	No
14111423	Complete	en	Yes, I wish to complete the survey	Female	No
14111746	Complete	en	Yes, I wish to complete the survey	Female	No
14112003	Complete	en	Yes, I wish to complete the survey	Female	Yes	3	1	5	1	5	2	7	1	7	1	1	1	7	1	7	1	3	1	1	7	1	1	1	7	1	1	I have already gotten all my vaccine doses		Disagree	Agree	Agree	Neutral	Neutral	Neutral	Neutral	Neutral	Neutral	Somewhat Influential	Neutral	Very Influential	Very Influential	Neutral	Neutral	Somewhat Influential
14112058	Complete	fr	Yes, I wish to complete the survey	Female	Yes	3				7		1	1			1	1			4	1			1				1				I have already gotten all my vaccine doses			Agree		N/A	Not At All Influential	N/A	N/A	N/A	N/A	Very Influential	N/A	N/A	N/A	N/A		Very Influential
14113215	Complete	en	Yes, I wish to complete the survey	Female	No
14113642	Complete	en	Yes, I wish to complete the survey	Female	Yes	3	1	6	1	7	1	1	1	7	1	2	1	7	1	5	1	7	1	1	7	1	1	1	7	1	1	I have already gotten all my vaccine doses		Disagree	Agree	Strongly Agree	Not Very Influential	Not At All Influential	Somewhat Influential	Not At All Influential	Not At All Influential	Somewhat Influential	Very Influential	Neutral	Very Influential	Very Influential	Very Influential	Very Influential	Somewhat Influential
14114128	Complete	en	Yes, I wish to complete the survey	Female	No
14114417	Complete	en	Yes, I wish to complete the survey	Female	No
14114824	Complete	en	Yes, I wish to complete the survey	Female	No
14114830	Complete	en	Yes, I wish to complete the survey	Female	Yes	2	1	7	1	7	1	5	1	7	1	7	1	7	1	7	1	5	3	3	3	6	4	1	7	1	1	I have already gotten all my vaccine doses		Disagree	Strongly Agree	Neutral	Not Very Influential	Not Very Influential	Not Very Influential	Not At All Influential	Not At All Influential	Not At All Influential	Neutral	Not Very Influential	Very Influential	Very Influential	Very Influential	Very Influential	Not Very Influential
14116059	Complete	en	Yes, I wish to complete the survey	Female	Yes	2	2	4	2	6	4	2	1	6	1	2	1	7	1	5	2	5	2	3	5	2	2	1	7	1	1	Yes, but it will take longer than the scheduled time frame		Disagree	Agree	Agree	N/A	Somewhat Influential	Somewhat Influential	Not At All Influential	Not At All Influential	Not At All Influential	Very Influential	Somewhat Influential	Very Influential	Very Influential	N/A	Somewhat Influential	Very Influential
14116228	Complete	en	Yes, I wish to complete the survey	Female	No
14116264	Complete	en	Yes, I wish to complete the survey	Female	Yes	3	1	7	2	4	4	4	1	7	1	4	1	7	1	5	1	7	1	1	6	1	1	1	6	1	1	Yes, as per the vaccine schedule		Disagree	Agree	Agree	Very Influential	Not Very Influential	Not Very Influential	N/A	Somewhat Influential	N/A	Not Very Influential	Not Very Influential	Neutral	N/A	N/A	Not Very Influential	Very Influential
14116400	Complete	en	Yes, I wish to complete the survey	Female	No
14117475	Complete	fr	Yes, I wish to complete the survey	Female	Yes	3	3	6	4	4	4	3	1	7	1	4	1	7	1	7	1	7	1	3	4	3	1	3	5	2	2	I have already gotten all my vaccine doses		Strongly Disagree	Agree	Strongly Agree	Somewhat Influential	Not Very Influential	Not Very Influential	N/A	N/A	N/A	Very Influential	N/A	Neutral	N/A	Neutral		Very Influential
14118839	Complete	en	Yes, I wish to complete the survey	Female	Yes	I'm not sure	2	7	1	5	3	2	1	7	1	1	1	7	1	4	2	2	1	2	6	2	2	1	6	1	2	I have already gotten all my vaccine doses		Neutral	Agree	Neutral	Somewhat Influential	Somewhat Influential	Neutral	Not Very Influential	Not At All Influential	N/A	Somewhat Influential	Neutral	Somewhat Influential	Very Influential	Neutral	Neutral	Very Influential
14119238	Complete	en	Yes, I wish to complete the survey	Female	Yes	3	1	7	1	7	1	7	1	7	1	3	1	7	1	5	1	7	1	2	6	2	2		5	2	2	I have already gotten all my vaccine doses		Neutral	Strongly Agree	Agree	Somewhat Influential	N/A	N/A	N/A	N/A	N/A	Very Influential	N/A	Very Influential	N/A	Neutral	Neutral	Very Influential
14120553	Complete	en	Yes, I wish to complete the survey	Female	Yes	3	1	3	1	1	7	7	1	7	1	5	1	7	1	7	1	1	1	1	1	1	7	1	7	1	1	I have already gotten all my vaccine doses		Strongly Disagree	Neutral	Strongly Agree	N/A	N/A	N/A	N/A	N/A	N/A	N/A	N/A	N/A	Very Influential	N/A	N/A	N/A
14120796	Complete	en	Yes, I wish to complete the survey	Female	No
14121608	Complete	en	Yes, I wish to complete the survey	Female	Yes	2	2	6	1	7	3	4	1	7	1	2	1	7	1	5	1	6	1	1	6	1	1	1	7	1	1	I have already gotten all my vaccine doses		Disagree	Agree	Agree	Not Very Influential	Not At All Influential	Not At All Influential	Not At All Influential	Not At All Influential	Not At All Influential	Somewhat Influential	Not At All Influential	Not At All Influential	Very Influential	Not At All Influential	Somewhat Influential	Very Influential
14121731	Complete	en	Yes, I wish to complete the survey	Female	Yes	1	2	5	4	4	4	4	2	7	1	3	1	7	1	4	1	7	1	1	5	2	1	1	5	2	1	Yes, but it will take longer than the scheduled time frame		Neutral	Agree	Agree	Not Very Influential	Not Very Influential	Not Very Influential	Not Very Influential	Not Very Influential	Not Very Influential	Somewhat Influential	Not Very Influential	Somewhat Influential	Not Very Influential	Not Very Influential	Not Very Influential	Somewhat Influential
14122792	Complete	fr	Yes, I wish to complete the survey	Female	No
14123626	Complete	en	Yes, I wish to complete the survey	Female	No
14123884	Complete	en	Yes, I wish to complete the survey	Female	No
14123917	Complete	fr	Yes, I wish to complete the survey	Female	Yes	3		7				2			1	1	1			6	1						1				1	I have already gotten all my vaccine doses		Disagree	Neutral	Agree	Very Influential	Not Very Influential	N/A	N/A	N/A	N/A	Somewhat Influential	N/A	Neutral	N/A	Somewhat Influential		Very Influential
14124279	Complete	en	Yes, I wish to complete the survey	Female	Yes	3	7	7	1	7	1	1	1	7	1	7	1	7	1	1	1	7	1	1	7	1	1	1	7	1	1	I have already gotten all my vaccine doses		Neutral	Agree	Neutral	Very Influential	Somewhat Influential	Neutral	Not Very Influential	N/A	N/A	N/A	N/A	N/A	N/A	N/A	Neutral	Very Influential
14124716	Complete	en	Yes, I wish to complete the survey	Female	No
14126169	Complete	en	Yes, I wish to complete the survey	Female	No
14134742	Complete	en	Yes, I wish to complete the survey	Female	No
14137064	Complete	en	Yes, I wish to complete the survey	Female	Yes	3	4	4	3	3	3	2	2	2	2	2	2	2	2	2	2	2	2	2	2	2	2	1	1	1	1	Yes, as per the vaccine schedule		Agree	Agree	Agree	Somewhat Influential	Somewhat Influential	Somewhat Influential	Somewhat Influential	Somewhat Influential	Somewhat Influential	Somewhat Influential	Somewhat Influential	Somewhat Influential	Somewhat Influential	Somewhat Influential	Somewhat Influential	Somewhat Influential
14141782	Complete	en	Yes, I wish to complete the survey	Female	Yes	1	1	6	2	6	4	3	1	7	1	2	1	7	1	5	2	5	2	1	5	1	1	1	5	2	2	Yes, but it will take longer than the scheduled time frame		Disagree	Agree	Neutral	N/A	Neutral	Somewhat Influential	Somewhat Influential	Neutral	N/A	N/A	Somewhat Influential	N/A	N/A	Not At All Influential	Neutral	Very Influential
14144819	Complete	en	Yes, I wish to complete the survey	Female	No
14145302	Complete	en	Yes, I wish to complete the survey	Female	No
14145769	Complete	en	Yes, I wish to complete the survey	Female	No
14146353	Complete	en	Yes, I wish to complete the survey	Female	Yes	I'm not sure	4	4	4	4	4	2	1	7	1	2	1	7	1	2	1	3	3	1	7	1	4	1	7	1	4	I have already gotten all my vaccine doses		Disagree	Disagree	Agree	Neutral	Neutral	Neutral	Neutral	Neutral	Neutral	Neutral	Neutral	Somewhat Influential	Very Influential	Neutral	Somewhat Influential	Somewhat Influential
14146376	Complete	en	Yes, I wish to complete the survey	Female	Yes	2	1	7	1	7	1	2	1	7	1	1	1	7	1	4	1	7	1	1	7	1	1	1	7	1	1	Yes, but it will take longer than the scheduled time frame		Disagree	Strongly Agree	Agree	N/A	N/A	N/A	N/A	N/A	N/A	Very Influential	N/A	N/A	N/A	N/A	N/A	Very Influential
14146640	Complete	en	Yes, I wish to complete the survey	Female	No
14149787	Complete	en	Yes, I wish to complete the survey	Female	Yes	3	3	5	3	5	4	2	1	7	1	2	1	7	1	4	3	5	3	3	5	3	3	2	6	2	6	I have already gotten all my vaccine doses		Neutral	Strongly Agree	Agree	Somewhat Influential	Neutral	Neutral	Somewhat Influential	Not Very Influential	Not Very Influential	Very Influential	Somewhat Influential	Not Very Influential	Not At All Influential	Not Very Influential	Not Very Influential	Very Influential
14152438	Complete	en	Yes, I wish to complete the survey	Female	Yes	1	3	6	4	1	4	2	1	7	1	4	4	4	4	4	1	6	1	2	6	2	1	1	7	1	1	I have already gotten all my vaccine doses		Neutral	Neutral	Neutral	Very Influential	Somewhat Influential	Somewhat Influential	Very Influential	Very Influential	Neutral	Somewhat Influential	Somewhat Influential	Very Influential	Very Influential	Neutral	Somewhat Influential	Very Influential
14152535	Complete	en	Yes, I wish to complete the survey	Female	No
14152905	Complete	en	Yes, I wish to complete the survey	Female	No
14153224	Complete	en	Yes, I wish to complete the survey	Female	No
14154038	Complete	en	Yes, I wish to complete the survey	Female	Yes	3	1	7	1	6	3	2	1	7	1	3	1	7	1	3	2	7	3	3	7	2	3	1	7	2	2	I have already gotten all my vaccine doses		Disagree	Agree	Agree	Somewhat Influential	Not Very Influential	Not At All Influential	Somewhat Influential	Not Very Influential	Very Influential	Somewhat Influential	Not Very Influential	Very Influential	N/A	Somewhat Influential	Not Very Influential	Very Influential
14155819	Complete	en	Yes, I wish to complete the survey	Female	No
14156596	Complete	en	Yes, I wish to complete the survey	Female	Yes	2	1	7	1	7	1	1	1	7	1	1	1	7	1	3	1	7	1	1	6	1	1	1	7	1	1	I have already gotten all my vaccine doses		Agree	Neutral	Disagree	Very Influential	N/A	Not At All Influential	N/A	N/A	N/A	Very Influential	N/A	Neutral	N/A	Neutral	N/A	Very Influential
14158137	Complete	en	Yes, I wish to complete the survey	Female	No
14158598	Complete	en	Yes, I wish to complete the survey	Female	No
14160450	Complete	en	Yes, I wish to complete the survey	Female	No
14161254	Complete	en	Yes, I wish to complete the survey	Female	Yes	3	1	7	1	7	2	3	1	7		3	1	7	1	2	1	7	1	2	6	2	1	2	7	1	1	I have already gotten all my vaccine doses		Neutral	Agree	Agree	Somewhat Influential	Neutral	Somewhat Influential	Not Very Influential	Not At All Influential	Not At All Influential	Somewhat Influential	Somewhat Influential	Somewhat Influential	N/A	Not At All Influential	Somewhat Influential	Very Influential
14162372	Complete	en	Yes, I wish to complete the survey	Female	No
14173509	Complete	en	Yes, I wish to complete the survey	Female	No
14174500	Complete	en	Yes, I wish to complete the survey	Female	No
14175813	Complete	en	Yes, I wish to complete the survey	Female	No
14180713	Complete	en	Yes, I wish to complete the survey	Female	Yes	2	1	7	1	7	5	5	1	7	1	5	1	7	1	7	1	7	1	1	7	1	1	1	7	1	1	Yes, but it will take longer than the scheduled time frame		Disagree	Strongly Agree	Strongly Agree	Very Influential	Neutral	Not At All Influential	Not At All Influential	N/A	N/A	Somewhat Influential	N/A	Very Influential	N/A	N/A	N/A	Very Influential
14198074	Complete	en	Yes, I wish to complete the survey	Female	No
14198391	Complete	en	Yes, I wish to complete the survey	Female	No
14198939	Complete	en	Yes, I wish to complete the survey	Female	No
14203489	Complete	fr	Yes, I wish to complete the survey	Female	Yes	3	1	6	1	6	1	3	1	7	1	1	1	7	1	3	1	7	1	2	6	2	2	1	7	1	1	I have already gotten all my vaccine doses		Neutral	Neutral	Neutral	Neutral	Somewhat Influential	Not Very Influential	Neutral	Not At All Influential	Not At All Influential	Somewhat Influential	N/A	N/A	Very Influential	Somewhat Influential		Very Influential
14209988	Complete	en	Yes, I wish to complete the survey	Female	No
14214787	Complete	en	Yes, I wish to complete the survey	Female	No
14250850	Complete	en	Yes, I wish to complete the survey	Female	Yes	I'm not sure	1	5	2	5	2	2	1	7	1	2	1	7	1	1	1	6	1	1	7	1	1	1	7	1	1	Yes, as per the vaccine schedule		Disagree	Agree	Agree	Very Influential	Not At All Influential	Somewhat Influential	Somewhat Influential	N/A	N/A	Somewhat Influential	Somewhat Influential	Very Influential	Very Influential	Neutral	Neutral	Very Influential
14255322	Complete	en	Yes, I wish to complete the survey	Female	Yes	3	2	6	2	4	4	1	1	7	1	1	1	7	1	6	1	7	1	6	3	5	6	2	6	3	2	I have already gotten all my vaccine doses		Neutral	Agree	Neutral	Very Influential	Neutral	Not At All Influential	Very Influential	Very Influential	Very Influential	Very Influential	Not Very Influential	Somewhat Influential	Somewhat Influential	Somewhat Influential	Somewhat Influential	Very Influential
14262922	Complete	en	Yes, I wish to complete the survey	Female	No
14263061	Complete	en	Yes, I wish to complete the survey	Female	No
14263148	Complete	en	Yes, I wish to complete the survey	Female	Yes	3	1	7	1	7	2	4	1	7	1	2	1	7	1	7	1	3	1	1	7	1	1	2	7	2	2	I have already gotten all my vaccine doses		Strongly Disagree	Strongly Agree	Strongly Agree	Neutral	Somewhat Influential	Somewhat Influential	Very Influential	Not At All Influential	Not Very Influential	Very Influential	Not Very Influential	Very Influential	N/A	Neutral	Somewhat Influential	Very Influential
14264317	Complete	en	Yes, I wish to complete the survey	Female	No
14264482	Complete	en	Yes, I wish to complete the survey	Female	Yes	3	1	7	2	5	1	7	2	7	1	1	2	7	1	7	1	7	2	1	7	1	2	2	7	2	2	I have already gotten all my vaccine doses		Neutral	Agree	Neutral	N/A	Somewhat Influential	Not At All Influential	Not Very Influential	N/A	N/A	N/A		Somewhat Influential	Very Influential	Not At All Influential	Neutral	Somewhat Influential
14264805	Complete	en	Yes, I wish to complete the survey	Female	Yes	3	6	6	2	6	2	4	2	7	2	3	1	7	1	3	2	2	2	2	5	2	1	4	4	3	3	I have already gotten all my vaccine doses		Disagree	Agree	Neutral	Neutral	Somewhat Influential	Somewhat Influential	Not At All Influential	Not At All Influential	Not At All Influential	Somewhat Influential	Somewhat Influential	Very Influential	N/A	Not Very Influential	Somewhat Influential	Very Influential
14266000	Complete	en	Yes, I wish to complete the survey	Female	No
14266043	Complete	en	Yes, I wish to complete the survey	Female	Yes	3	1	7	1	7	1	2	1	7	1	2	1	7	1	7	1	7	1	1	7	1	1	1	7	1	1	I have already gotten all my vaccine doses		Strongly Disagree	Strongly Agree	Strongly Agree	Very Influential	Somewhat Influential	Somewhat Influential	N/A	N/A	Very Influential	Very Influential	Somewhat Influential	Neutral	Very Influential	N/A	Neutral	Very Influential
14266248	Complete	en	Yes, I wish to complete the survey	Female	Yes	3	1	7	1	7	1	7	1	7	1	7	1	7	1	4	1	4	1	1	7	1	1	2	7	2	2	I have already gotten all my vaccine doses		Neutral	Neutral	Disagree	Not At All Influential	Not At All Influential	Not At All Influential	Somewhat Influential	Somewhat Influential	Not At All Influential	Very Influential	Not At All Influential	Somewhat Influential	Very Influential	Not At All Influential	Not At All Influential	Very Influential
14266321	Complete	en	Yes, I wish to complete the survey	Female	Yes	1	1	7	1	7	1	1	1	7	1	1	1	7	1	4	1	7	1	1	7	1	1	1	7	1	1	Yes, as per the vaccine schedule		Disagree	Neutral	Strongly Agree	Very Influential	Somewhat Influential	Somewhat Influential	Not Very Influential	Very Influential	Very Influential	Somewhat Influential	Neutral	Very Influential	N/A	Not Very Influential	Neutral	Very Influential
14266382	Complete	en	Yes, I wish to complete the survey	Female	No
14266648	Complete	en	Yes, I wish to complete the survey	Female	Yes	3	2	7	1	7	3	3	1	7	1	2	1	7	1	6	1	7	1	2	6	2	1	2	7	2	2	I have already gotten all my vaccine doses		Neutral	Agree	Neutral	Very Influential	Neutral	Neutral	Somewhat Influential	N/A	N/A	Somewhat Influential	Neutral	Very Influential	N/A	Very Influential	Somewhat Influential	Very Influential
14267322	Complete	en	Yes, I wish to complete the survey	Female	No
14267327	Complete	en	Yes, I wish to complete the survey	Female	Yes	3	2	6	2	6	4	7	2	6	2	3	2	6	2	4	2	6	2	1	7	2	2	1	7	2	2	I have already gotten all my vaccine doses		Disagree	Agree	Agree	Very Influential	Not At All Influential	Not At All Influential	Not At All Influential	Not At All Influential	Not At All Influential	Very Influential	Neutral	Not At All Influential	N/A	Neutral	Neutral	Very Influential
14267439	Complete	en	Yes, I wish to complete the survey	Female	No
14267890	Complete	en	Yes, I wish to complete the survey	Female	Yes	3	1	7	1	6	2	3	1	7	1	5	1	7	1	7	1	7	1	3	6	2	2	2	6	1	1	I have already gotten all my vaccine doses		Strongly Disagree	Strongly Agree	Strongly Agree	Somewhat Influential	Not At All Influential	Not At All Influential	N/A	N/A	N/A	Somewhat Influential	N/A	N/A	N/A	Not At All Influential	N/A	Somewhat Influential
14267891	Complete	en	Yes, I wish to complete the survey	Female	No
14267987	Complete	en	Yes, I wish to complete the survey	Female	Yes	3	1	5	5	5	4	4	1	7	1	3	1	7	1	4	1	2	1	1	5	1	1	4	6	3	4	I have already gotten all my vaccine doses		Neutral	Neutral	Strongly Disagree	N/A	Somewhat Influential	Not Very Influential	Somewhat Influential	N/A	N/A	Very Influential	N/A	N/A	N/A	Not At All Influential	N/A	Very Influential
14268023	Complete	en	Yes, I wish to complete the survey	Female	No
14268284	Complete	fr	Yes, I wish to complete the survey	Female	No
14268316	Complete	en	Yes, I wish to complete the survey	Female	No
14268501	Complete	en	Yes, I wish to complete the survey	Female	No
14268691	Complete	en	Yes, I wish to complete the survey	Female	No
14268745	Complete	fr	Yes, I wish to complete the survey	Female	Yes	2	7	7	1	7	2	4	1	7	1	1	1	7	1	7	1	7	1	1	6	1	1	1	6	1	1	I have already gotten all my vaccine doses		Disagree	Strongly Agree	Disagree	Very Influential	Very Influential	Neutral	Not At All Influential	Not At All Influential	Not At All Influential	Very Influential	Not At All Influential	Very Influential	Not At All Influential	Neutral		Very Influential
14268828	Complete	en	Yes, I wish to complete the survey	Female	Yes	1	1	7	1	7	1	1	1	7	1	1	1	7	1	4	1	7	1	1	4	2	1	1	6	1	1	Yes, as per the vaccine schedule		Agree	Strongly Agree	Disagree	Somewhat Influential	Not At All Influential	Very Influential	Neutral	Not At All Influential	Somewhat Influential	Not Very Influential	Very Influential	Not At All Influential	N/A	Not At All Influential	Neutral	Very Influential
14269007	Complete	en	Yes, I wish to complete the survey	Female	No
14269490	Complete	en	Yes, I wish to complete the survey	Female	No
14270133	Complete	fr	Yes, I wish to complete the survey	Female	Yes	3	1	7	1	7	1	1	1	7	1	1	1	7	1	1	1	7	1	1	6	3	3	1	6	1	1	Yes, as per the vaccine schedule		Neutral	Disagree	Strongly Agree	Very Influential	Not Very Influential	Somewhat Influential	Not At All Influential	Not At All Influential	Not At All Influential	Very Influential	Very Influential	Very Influential	Very Influential	Very Influential		Very Influential
14270141	Complete	en	Yes, I wish to complete the survey	Female	Yes	3	3	5	3	5	3	4	2	6	2	3	2	6	2	6	1	7	1	2	4	2	2	2	5	2	2	I have already gotten all my vaccine doses		Disagree	Agree	Agree	Somewhat Influential	Not Very Influential	Not Very Influential	Somewhat Influential	N/A	N/A	Somewhat Influential	Not Very Influential	Somewhat Influential	Somewhat Influential	N/A	Somewhat Influential	Somewhat Influential
14270938	Complete	en	Yes, I wish to complete the survey	Female	Yes	I'm not sure	1	7	1	7	1	4	1	7	1	2	1	7	1	7	1	7	1	1	7	1	1	1	7	1	1	I have already gotten all my vaccine doses		Strongly Disagree	Strongly Agree	Strongly Agree	Very Influential	Neutral	Not At All Influential	Very Influential	Not At All Influential	Not At All Influential	Not At All Influential	Not At All Influential	N/A	N/A	Not At All Influential	Not At All Influential	Very Influential
14270942	Complete	en	Yes, I wish to complete the survey	Female	No
14270955	Complete	fr	Yes, I wish to complete the survey	Female	No
14271050	Complete	en	Yes, I wish to complete the survey	Female	No
14271148	Complete	en	Yes, I wish to complete the survey	Female	No
14271371	Complete	en	Yes, I wish to complete the survey	Female	No
14271380	Complete	en	Yes, I wish to complete the survey	Female	Yes	1	1	7	1	7	1	1	1	7	1	1	1	7	1	1	1	7	1	1	7	1	1	2	7	2	2	I have already gotten all my vaccine doses		Disagree	Agree	Agree	Somewhat Influential	Somewhat Influential	N/A	Somewhat Influential	Not At All Influential	Not At All Influential	Somewhat Influential	Not At All Influential	Somewhat Influential	N/A	Not At All Influential	Not At All Influential	Very Influential
14271643	Complete	en	Yes, I wish to complete the survey	Female	No
14271651	Complete	en	Yes, I wish to complete the survey	Female	No
14272205	Complete	en	Yes, I wish to complete the survey	Female	No
14272511	Complete	en	Yes, I wish to complete the survey	Female	Yes	3	3	5	3	5	2	3	1	7	1	3	1	7	1	7	1	7	1	1	7	1	1	2	7	2	2	I have already gotten all my vaccine doses		Strongly Disagree	Strongly Agree	Strongly Agree	Somewhat Influential	Not At All Influential	Not At All Influential	Not At All Influential	Not At All Influential	Not At All Influential	Very Influential	Not At All Influential	Very Influential	N/A	N/A	Not At All Influential	Very Influential
14272664	Complete	en	Yes, I wish to complete the survey	Female	No
14272718	Complete	en	Yes, I wish to complete the survey	Female	Yes	1	1	7	1	7	4	4	1	7	1	4	1	7	1	6	1	7	1	1	7	1	1	1	7	1	1	No, Reason(s):	I think I have to restart	Disagree	Strongly Agree	Neutral	Neutral	Neutral	N/A	Neutral	Not At All Influential	Not At All Influential	Somewhat Influential	Neutral	Somewhat Influential	N/A	Not At All Influential	Neutral	Very Influential
14273427	Complete	en	Yes, I wish to complete the survey	Female	No
14273901	Complete	fr	Yes, I wish to complete the survey	Female	Yes	3	1	7	3	7	2	3	2	7	1	3	1	7	1	5	1	6	2	1	7	1	1	1	7	1	1	I have already gotten all my vaccine doses		Neutral	Agree	Strongly Agree	Neutral	Somewhat Influential	N/A	Neutral	N/A	N/A	Somewhat Influential	N/A	N/A	N/A	N/A		Very Influential
14274069	Complete	fr	Yes, I wish to complete the survey	Female	Yes	3	2	5	2	6	3	2	2	6	2	1	1	7	1	2	2	5	2	2	5	2	3	1	6	2	2	I have already gotten all my vaccine doses		Neutral	Neutral	Neutral	Not At All Influential	Not At All Influential	Not At All Influential	Not At All Influential	Not At All Influential	Not At All Influential	Not At All Influential	Not At All Influential	Not At All Influential	Very Influential	Not At All Influential		Somewhat Influential
14274609	Complete	fr	Yes, I wish to complete the survey	Female	No
14274616	Complete	en	Yes, I wish to complete the survey	Female	Yes	3	1	7	1	7	3	2	2	7	1	1	1	7	1	5	1	6	2	1	7	1	1	3	6	1	2	I have already gotten all my vaccine doses		Strongly Disagree	Agree	Agree	Very Influential	Not Very Influential	Not Very Influential	Not Very Influential	Not Very Influential	Not Very Influential	Very Influential	Not Very Influential	Not At All Influential	Not At All Influential	Somewhat Influential	Not At All Influential	Somewhat Influential
14274897	Complete	en	Yes, I wish to complete the survey	Female	Yes	2	1	2	2	6	4	4	1	7	1	4	1	7	1	5	1	4	3	1	4	3	3	1	5	1	1	Yes, as per the vaccine schedule		Neutral	Strongly Agree	Neutral	Very Influential	N/A	N/A	N/A	N/A	N/A	Very Influential	N/A	Very Influential	Very Influential	N/A	Somewhat Influential	Very Influential
14275031	Complete	en	Yes, I wish to complete the survey	Female	Yes	3	1	7	1	6	1	3	1	7	1	3	1	7	1	5	2	6	2	4	4	4	4	4	4	4	4	I have already gotten all my vaccine doses		Disagree	Agree	Strongly Agree	Somewhat Influential	Not At All Influential	N/A	N/A	N/A	N/A	Very Influential	N/A	Somewhat Influential	Somewhat Influential	N/A	Not Very Influential	Very Influential
14275369	Complete	en	Yes, I wish to complete the survey	Female	No
14275788	Complete	en	Yes, I wish to complete the survey	Female	No
14275826	Complete	en	Yes, I wish to complete the survey	Female	No
14275943	Complete	en	Yes, I wish to complete the survey	Female	Yes	3	1	6	1	7	2	2	2	6	1	2	1	7	1	4	1	2	1	1	6	1	1	1	7	1	1	I have already gotten all my vaccine doses		Disagree	Strongly Agree	Agree	Very Influential	Neutral	Neutral	Neutral	Somewhat Influential	Somewhat Influential	Somewhat Influential	Somewhat Influential	Somewhat Influential	Somewhat Influential	Somewhat Influential	Somewhat Influential	Very Influential
14276120	Complete	en	Yes, I wish to complete the survey	Female	No
14276802	Complete	en	Yes, I wish to complete the survey	Female	Yes	I'm not sure	1	4	1	7	4	2	1	7	1	2	1	7	1	7	1	7	1	1	7	1	1	1	7	1	1	I have already gotten all my vaccine doses		Strongly Disagree	Strongly Agree	Strongly Agree	Somewhat Influential	Not At All Influential	N/A	N/A	N/A	Somewhat Influential	Not Very Influential	Not Very Influential	Neutral	N/A	Not Very Influential	Not Very Influential	Somewhat Influential
14276922	Complete	fr	Yes, I wish to complete the survey	Female	No
14277368	Complete	en	Yes, I wish to complete the survey	Female	No
14277699	Complete	en	Yes, I wish to complete the survey	Female	No
14277936	Complete	en	Yes, I wish to complete the survey	Female	No
14278287	Complete	en	Yes, I wish to complete the survey	Female	Yes	3	3	5	1	7	4	5	1	6	2	1	2	6	2	4	3	5	4	6	1	6	4	2	5	2	2	I have already gotten all my vaccine doses		Neutral	Neutral	Neutral	Very Influential	Somewhat Influential	Somewhat Influential	N/A	N/A	N/A	Very Influential	Not At All Influential	Very Influential	Very Influential	N/A	Very Influential	Very Influential
14280138	Complete	en	Yes, I wish to complete the survey	Female	No
14280147	Complete	en	Yes, I wish to complete the survey	Female	Yes	I'm not sure	1	7	1	7	1	1	1	7	1	1	1	7	1	1	1	7	1	1	7	1	1	1	7	1	1	Yes, as per the vaccine schedule		Strongly Disagree	Strongly Agree	Strongly Agree	Very Influential	Very Influential	N/A	N/A	N/A	N/A	N/A	N/A	Very Influential	Very Influential	N/A	Not At All Influential	Very Influential
14280874	Complete	en	Yes, I wish to complete the survey	Female	Yes	2	1	4	1	1	1	2	1	7	1	1	1	7	1	6	1	7	1	1	5	1	1	1	6	1	1	I have already gotten all my vaccine doses		Disagree	Agree	Agree	Very Influential	N/A	N/A	Neutral	N/A	N/A	Very Influential	N/A	Very Influential	N/A	N/A	N/A	Very Influential
14280882	Complete	en	Yes, I wish to complete the survey	Female	No
14280921	Complete	en	Yes, I wish to complete the survey	Female	Yes	3	1	7	1	7	1	1	1	7	1	1	1	7	1	7	1	7	1	1	7	1	1					I have already gotten all my vaccine doses		Neutral	Strongly Agree	Strongly Agree	Very Influential	Very Influential	Very Influential	Very Influential	Very Influential	N/A	Very Influential	Very Influential	Very Influential	N/A	N/A	N/A	Very Influential
14281850	Complete	en	Yes, I wish to complete the survey	Female	No
14281901	Complete	en	Yes, I wish to complete the survey	Female	No
14282072	Complete	en	Yes, I wish to complete the survey	Female	Yes	I'm not sure	1	6	1	7	1	1	1	7	1	1	1	7	1	4	2	5	1	1	6	1	1	1	6	1	1	Yes, but it will take longer than the scheduled time frame		Neutral	Agree	Agree	Not At All Influential	Not At All Influential	Not At All Influential	N/A	N/A	N/A	N/A	N/A	N/A	Very Influential	N/A	Not At All Influential	Very Influential
14282080	Complete	en	Yes, I wish to complete the survey	Female	Yes	I'm not sure	1	7	1	7	1	3	1	7	1	1	1	7	1	4	7	1	7	1	6	1	1	1	6	1	1	I have already gotten all my vaccine doses		Agree	Disagree	Disagree	Somewhat Influential	Neutral	Neutral	Not At All Influential	Not At All Influential	Not At All Influential	Very Influential	Not At All Influential	Not At All Influential	Not At All Influential	Not At All Influential	Somewhat Influential	Somewhat Influential
14284149	Complete	fr	Yes, I wish to complete the survey	Female	Yes	3	1	7	1	7	4	1	1	7	1	1	1	7	1	1	1	4	1	1	7	1	7	1	7	1	1	I have already gotten all my vaccine doses		Neutral	Neutral	Neutral	Very Influential	N/A	N/A	Not At All Influential	Not At All Influential	Not At All Influential	Not At All Influential	Not At All Influential	N/A	Not At All Influential	Very Influential		N/A
14284210	Complete	en	Yes, I wish to complete the survey	Female	Yes	I'm not sure	1	4	3	6	3	4	1	7	1	4	1	7	1	4	1	7	1	2	5	3	3	1	7	1	1	Yes, as per the vaccine schedule		Neutral	Agree	Agree	Neutral	Neutral	Somewhat Influential	Neutral	Neutral	Neutral	Neutral	Neutral	Somewhat Influential	Very Influential	Neutral	Very Influential	Very Influential
14285419	Complete	en	Yes, I wish to complete the survey	Female	Yes	2	2	6	2	6	2	2	1	7	1	2	1	7	1	6	1	7	1	1	7	1	1	1	7	1	1	Yes, but it will take longer than the scheduled time frame		Disagree	Strongly Agree	Strongly Agree	Very Influential	Neutral	Neutral	Very Influential	Not At All Influential	Somewhat Influential	Neutral	Somewhat Influential	N/A	N/A	Very Influential	Somewhat Influential	Very Influential
14285732	Complete	en	Yes, I wish to complete the survey	Female	Yes	2	1	6	2	6	2	3	1	7	1	3	1	7	1	5	1	7	1	3	5	2	2	1	7	1	1			Neutral	Agree	Strongly Agree	N/A	N/A	N/A	N/A	N/A	N/A	Somewhat Influential	N/A	Somewhat Influential	Very Influential	N/A	Neutral	Very Influential
14285760	Complete	en	Yes, I wish to complete the survey	Female	Yes	I'm not sure	2	5	2	6	2	3	1	7	1	3	1	7	1	5	2	5	2	3	5	2	2	2	6	2	1	Yes, as per the vaccine schedule		Neutral	Agree	Agree	Somewhat Influential	Neutral	Neutral	Somewhat Influential	Not At All Influential	Not Very Influential	Very Influential	Not Very Influential	Somewhat Influential	Neutral	Somewhat Influential	Somewhat Influential	Somewhat Influential
14286265	Complete	en	Yes, I wish to complete the survey	Female	Yes	2	1		1	7	4	2	1	7	1	1	1	7	1	4	1	7	1	1	7	1	1	2	7	2	2	I have already gotten all my vaccine doses		Neutral	Agree	Neutral	Somewhat Influential	Not Very Influential	Not Very Influential	Not At All Influential	Not At All Influential	Not At All Influential	Very Influential	Not At All Influential	Neutral	N/A	N/A	Not At All Influential	Very Influential
14287274	Complete	fr	Yes, I wish to complete the survey	Female	No
14287398	Complete	en	Yes, I wish to complete the survey	Female	Yes	3	1	7	1		1	4	1	7	1	4	1	7	1	6	1	7	1	4	7	4	2	1	7	1	1	I have already gotten all my vaccine doses		Neutral	Neutral		Very Influential	Neutral	N/A	Very Influential	N/A	N/A	N/A	N/A	N/A	N/A	Somewhat Influential	Not At All Influential	Somewhat Influential
14287580	Complete	en	Yes, I wish to complete the survey	Female	No
14288770	Complete	en	Yes, I wish to complete the survey	Female	No
14289059	Complete	en	Yes, I wish to complete the survey	Female	Yes	2	1	7	1	7	1	2	1	7	1	2	1	7	1	7	1	6	1	1	6	1	1	1	6	1	1	I have already gotten all my vaccine doses		Neutral	Agree	Neutral									Very Influential	Very Influential		Somewhat Influential	Very Influential
14290726	Complete	en	Yes, I wish to complete the survey	Female	Yes	3	1	7	1	7	2	4	1	7	1	1	1	7	1	7	1	7	1	1	7	1	1	2	6	3	3	I have already gotten all my vaccine doses		Strongly Disagree	Strongly Agree	Strongly Agree	Very Influential	Not Very Influential	Not At All Influential	Somewhat Influential	Very Influential	Very Influential	Very Influential	Somewhat Influential	Very Influential	Very Influential	Not Very Influential	Somewhat Influential	Very Influential
14291044	Complete	fr	Yes, I wish to complete the survey	Female	No
14291233	Complete	en	Yes, I wish to complete the survey	Female	Yes	1	4	4	4	4	4	7	3	5	3	6	1	7	1	7	1	4	1	4	4	4	4	4	4	4	4	Yes, but it will take longer than the scheduled time frame		Disagree	Strongly Agree	Disagree	Not At All Influential	Not At All Influential	Not At All Influential	Not At All Influential	Not At All Influential	Not At All Influential	Very Influential	Not At All Influential	Not At All Influential	Not At All Influential	Not At All Influential	Not At All Influential	Neutral
14291383	Complete	en	Yes, I wish to complete the survey	Female	Yes	I'm not sure	1	7	1	7	1	1	1	7	1	1	1	7	1	5	1	7	1	1	7	1	1	1	7	1	1	I have already gotten all my vaccine doses		Strongly Disagree	Strongly Agree	Strongly Agree	Neutral	N/A	N/A	Not At All Influential	N/A	N/A	Very Influential	N/A	Very Influential	Very Influential	N/A	Very Influential	Very Influential
14291789	Complete	en	Yes, I wish to complete the survey	Female	Yes	3	4	4	4	4	7	7	1	7	1	1	1	7	1	7	1	7	1	4	4	4	4	1	7	1	1	I have already gotten all my vaccine doses		Disagree	Agree	Agree	N/A	Neutral	Neutral	N/A	N/A	N/A	Not Very Influential	N/A	Neutral	Very Influential	Neutral	Neutral	Somewhat Influential
14291971	Complete	en	Yes, I wish to complete the survey	Female	No
14291985	Complete	fr	Yes, I wish to complete the survey	Female	Yes	3	2	6	2	6	2	2	1	7	1	1	1	7	1	7	1	7	1	1	6	1	1	1	6	1	1	I have already gotten all my vaccine doses		Strongly Disagree	Strongly Agree	Strongly Agree	N/A	Somewhat Influential	Somewhat Influential	N/A	N/A	N/A	Somewhat Influential	Somewhat Influential	Not Very Influential	N/A	N/A		Very Influential
14293374	Complete	en	Yes, I wish to complete the survey	Female	Yes	I'm not sure	1	1	1	1	1	1	1	1	1	3	1	1	1	5	1	1	1	1	1	2	1	2	4		2	I have already gotten all my vaccine doses		Disagree	Strongly Agree	Strongly Agree	Neutral	Very Influential	Not At All Influential	N/A	Not At All Influential	Not At All Influential	Not At All Influential	Not At All Influential	Not Very Influential	Very Influential	Very Influential	Neutral	Very Influential
14294005	Complete	en	Yes, I wish to complete the survey	Female	Yes	I'm not sure	1	7	2	7	2		1	7	1	1	1	7	1	7	1	4	2	1	4	1	1	1	6	1	1	I have already gotten all my vaccine doses		Neutral	Disagree	Disagree	Very Influential	Neutral	Somewhat Influential	Not Very Influential	N/A	N/A	Somewhat Influential	Somewhat Influential	Somewhat Influential	Very Influential	N/A	Somewhat Influential	Very Influential
14294843	Complete	en	Yes, I wish to complete the survey	Female	No
14295385	Complete	en	Yes, I wish to complete the survey	Female	Yes	3	4	7	4	6	1	1	1	7	1	3	1	7	1	7	1	7	1	7	4	6	6	1	7	1	1	I have already gotten all my vaccine doses		Strongly Disagree	Strongly Agree	Agree	Somewhat Influential	Somewhat Influential	N/A	Somewhat Influential	N/A	N/A	Very Influential	N/A	N/A	N/A	Neutral	Neutral	Very Influential
14296135	Complete	en	Yes, I wish to complete the survey	Female	No
14296854	Complete	en	Yes, I wish to complete the survey	Female	Yes	3	1	7	1	7	1	1	1	7	1	1	1	7	1	3	1	7	1	1	6	1	1	2		1	1	I have already gotten all my vaccine doses		Disagree	Strongly Agree	Strongly Disagree	Very Influential	Not At All Influential	N/A	N/A	N/A	N/A	Very Influential	N/A	Very Influential	N/A	Very Influential	Neutral	Very Influential
14297633	Complete	fr	Yes, I wish to complete the survey	Female	Yes	2	1	7	1	7	1	1	1	7	1	1	1	7	1	7	1	7	1	1	6	1	1	2	5	2	2	Yes, as per the vaccine schedule		Strongly Disagree	Agree	Strongly Agree	N/A	Somewhat Influential	Somewhat Influential	Very Influential	Very Influential	Very Influential	Very Influential	N/A	Somewhat Influential	N/A	N/A		Very Influential
14299742	Complete	en	Yes, I wish to complete the survey	Female	Yes	3	1	7	1	7	1	2	1	7	1	2	1	7	1	3	3	7	1	1	7	1	1	1	7	1	1	I have already gotten all my vaccine doses		Neutral	Neutral	Neutral	N/A	Somewhat Influential	N/A	Neutral	N/A	N/A	Very Influential	N/A	Very Influential	N/A	Somewhat Influential	N/A	Very Influential
14300131	Complete	en	Yes, I wish to complete the survey	Female	No
14300904	Complete	fr	Yes, I wish to complete the survey	Female	No
14301193	Complete	fr	Yes, I wish to complete the survey	Female	Yes	3	2	5	3	6	3	3	1	7	1	1	1	7	1	6	1	7	1	2	5	2	2	2	5	2	2	I have already gotten all my vaccine doses		Disagree	Neutral	Agree	Very Influential	Not Very Influential	Not At All Influential	Not At All Influential	Not At All Influential	Not At All Influential	Very Influential	Not At All Influential	Not At All Influential	Not At All Influential	Not Very Influential		Somewhat Influential
14301243	Complete	fr	Yes, I wish to complete the survey	Female	Yes	3	4	7	4	7	4	4	1	7	1	4	1	7	1	7	1	7	1	4	3	4	4	4	3	4	4	I have already gotten all my vaccine doses		Strongly Disagree	Strongly Agree	Strongly Agree	Very Influential	Neutral	Not At All Influential	Very Influential	N/A	N/A	N/A	N/A	Neutral	N/A	N/A		Very Influential
14302080	Complete	en	Yes, I wish to complete the survey	Female	No
14302083	Complete	en	Yes, I wish to complete the survey	Female	No
14302400	Complete	en	Yes, I wish to complete the survey	Female	No
14308961	Complete	en	Yes, I wish to complete the survey	Female	No
14312157	Complete	en	Yes, I wish to complete the survey	Female	Yes	3	1	7	1	7	4	1	1	7	1	1	1	7	1	7	1	7	1	1	6	1	1	1	6	1	1	I have already gotten all my vaccine doses		Strongly Agree	Strongly Agree	Strongly Disagree	Somewhat Influential	N/A	Somewhat Influential	Not At All Influential	Not At All Influential	N/A	Very Influential	Somewhat Influential	Not At All Influential	N/A	Not At All Influential	N/A	Very Influential
14313287	Complete	en	Yes, I wish to complete the survey	Female	Yes	3	2	3	3	2	2	2	1	1	1	2	1	1	1	2	1	1	1	1	1	1	1	1	1	1	1	I have already gotten all my vaccine doses		Strongly Agree	Strongly Agree	Strongly Agree	Very Influential	Not Very Influential	Not Very Influential	Not Very Influential	Not Very Influential	Not Very Influential	Not Very Influential	Not Very Influential	Not Very Influential	Not Very Influential	Not Very Influential	Not Very Influential	Very Influential
14314220	Complete	en	Yes, I wish to complete the survey	Female	Yes	3	1	7	1	7	1	1	1	7	1	1	1	7	1	7	1	7	1	1	6	1	1	1	6	1	1	I have already gotten all my vaccine doses		Strongly Disagree	Strongly Agree	Strongly Agree	Somewhat Influential	Somewhat Influential	Not At All Influential	Not At All Influential	Not At All Influential	Not At All Influential	Somewhat Influential	Not At All Influential	Somewhat Influential	N/A	Not At All Influential	Not At All Influential	Very Influential
14314628	Complete	en	Yes, I wish to complete the survey	Female	No
14315685	Complete	en	Yes, I wish to complete the survey	Female	No
14319591	Complete	en	Yes, I wish to complete the survey	Female	No
14321323	Complete	fr	Yes, I wish to complete the survey	Female	Yes	1	1	6	1	7	2	2	1	7	1	1	1	7	1	7	1	7	1	1	7	1	1	1	7	1	1	Yes, as per the vaccine schedule		Strongly Disagree	Strongly Agree	Strongly Agree	Very Influential	N/A	Somewhat Influential	N/A	Not At All Influential	Not At All Influential	Somewhat Influential	Somewhat Influential	Very Influential	Very Influential	Very Influential		Very Influential
14322479	Complete	fr	Yes, I wish to complete the survey	Female	No
14330808	Complete	en	Yes, I wish to complete the survey	Female	Yes	3	1	7	1	7	1	3	1	7	1	2	1	7	1	4	1	7	1	1	6	1	1	1	7	1	1	Yes, as per the vaccine schedule		Disagree	Strongly Agree	Strongly Agree	Very Influential	N/A	N/A	N/A	N/A	N/A	Very Influential	N/A	Very Influential	N/A	Not Very Influential	Neutral	Very Influential
14332276	Complete	en	Yes, I wish to complete the survey	Female	Yes	2	1	7	1	7	4	4	1	7	1	1	1	7	1	7	1	7	1	1	6	1	1	1	6	1	1	Yes, as per the vaccine schedule		Disagree	Strongly Agree	Neutral	Somewhat Influential	Somewhat Influential	Somewhat Influential	Somewhat Influential	Very Influential	Very Influential	Somewhat Influential	Very Influential	Not At All Influential	N/A	Not Very Influential	Neutral	Very Influential
14332887	Complete	en	Yes, I wish to complete the survey	Female	No
14333539	Complete	en	Yes, I wish to complete the survey	Female	Yes	3	1	7	1	7	4	4	1	7	1	1	1	7	1	7	1	5	2	3	6	2	2	1	7	1	1	I have already gotten all my vaccine doses		Neutral	Agree	Agree	Somewhat Influential	Not Very Influential	Somewhat Influential	N/A	N/A	N/A	N/A	N/A	N/A	Very Influential	Very Influential	Somewhat Influential	Very Influential
14333781	Complete	en	Yes, I wish to complete the survey	Female	No
14336507	Complete	en	Yes, I wish to complete the survey	Female	Yes	I'm not sure	4	4	4	3	3	4	1	7	1	3	1	7	1	6	1	7	1	4	4	4	4	3	5	3	3	I have already gotten all my vaccine doses		Neutral	Agree	Agree	N/A	N/A	N/A	N/A	N/A	N/A	Very Influential	N/A	Very Influential	N/A	N/A	Somewhat Influential	Neutral
14337063	Complete	en	Yes, I wish to complete the survey	Female	No
14337120	Complete	en	Yes, I wish to complete the survey	Female	Yes	3	2	6	2	6	4	2	1	7	1	2	1	7	1	2	1	6	1	2	5	2	1	1	6	1	1	I have already gotten all my vaccine doses		Neutral		Agree	N/A	Somewhat Influential	Somewhat Influential	Not Very Influential	Not At All Influential	Not At All Influential	Very Influential	Very Influential	Not At All Influential	N/A	Not At All Influential	Somewhat Influential	Very Influential
14337323	Complete	en	Yes, I wish to complete the survey	Female	Yes	3	1	7	1	7	4	4	1	7	1	2	1	7	1	7	1	3	1	1	6	1	1	1	7	1	1	I have already gotten all my vaccine doses		Neutral	Agree	Neutral	Neutral	Very Influential	Very Influential	Neutral	N/A	N/A	N/A	N/A	Somewhat Influential	N/A	N/A	Very Influential	Very Influential
14337339	Complete	en	Yes, I wish to complete the survey	Female	No
14337923	Complete	fr	Yes, I wish to complete the survey	Female	No
14338457	Complete	en	Yes, I wish to complete the survey	Female	Yes	2	2					2	1	7	1	1	1	7	1	6	1	7	1	1	6	1	1	1	6	1	1	I have already gotten all my vaccine doses		Disagree	Agree	Agree	Very Influential	Very Influential	Neutral	Somewhat Influential	Not Very Influential	Somewhat Influential	Somewhat Influential	Somewhat Influential	Somewhat Influential	N/A	N/A	Somewhat Influential	Very Influential
14338496	Complete	en	Yes, I wish to complete the survey	Female	Yes	2	1	4	4	5	1	6	1	7	1	1	1	7	1	5	1	6	1	1	5	2	2	1	6	1	1	I have already gotten all my vaccine doses		Disagree	Agree	Neutral	Very Influential	Somewhat Influential	Neutral	Somewhat Influential	Somewhat Influential	Somewhat Influential	Very Influential	Neutral	Very Influential	Very Influential	Neutral	Somewhat Influential	Somewhat Influential
14340148	Complete	en	Yes, I wish to complete the survey	Female	Yes	3	1	7	1	7	1	4	1	7	1	1	1	7	1	7	1	7	1	1	6	1	1	1	6	1	1	I have already gotten all my vaccine doses		Strongly Disagree	Strongly Agree	Disagree	Neutral	Somewhat Influential	Neutral	Neutral	Very Influential	Very Influential	Very Influential	Very Influential	Very Influential	Very Influential	Not Very Influential	Neutral	Very Influential
14340285	Complete	en	Yes, I wish to complete the survey	Female	Yes	3	4	5	4	5	5	2	2	6	2	3	1	7	1	5	1	7	1	3	4	3	2	3	4	3	2	I have already gotten all my vaccine doses		Disagree	Agree	Neutral	Very Influential	Neutral	N/A	Not Very Influential	Not Very Influential	Not At All Influential	Very Influential	N/A	Neutral	N/A	N/A	Not Very Influential	Somewhat Influential
14341701	Complete	en	Yes, I wish to complete the survey	Female	No
14341916	Complete	en	Yes, I wish to complete the survey	Female	Yes	2	2	4	3	7	2	5	1	7	1	1	1	7	1	6	1	7	1	1	4	2	1	1	5	1	1	Yes, as per the vaccine schedule		Disagree	Agree	Strongly Agree	Somewhat Influential	Not Very Influential	N/A	N/A	N/A	N/A	Somewhat Influential	N/A	Very Influential	N/A	N/A	N/A	Very Influential
14342359	Complete	en	Yes, I wish to complete the survey	Female	No
14347334	Complete	en	Yes, I wish to complete the survey	Female	Yes	I'm not sure	2	6	2		2	6	1	7	1	1	1	7	1	6	1	7	1	3	4	4	4	3	4	4	4	Yes, but it will take longer than the scheduled time frame		Strongly Disagree	Strongly Agree	Agree	Somewhat Influential	Neutral	Somewhat Influential	Somewhat Influential	Not Very Influential	Neutral	Somewhat Influential	Somewhat Influential	Somewhat Influential	Somewhat Influential	N/A	Somewhat Influential	Somewhat Influential
14352096	Complete	fr	Yes, I wish to complete the survey	Female	No
14354792	Complete	fr	Yes, I wish to complete the survey	Female	Yes	3	2	5	3	5	4	1	1	7	1	1	1	7	1	2	4	4	4	1	6	2	2	1	5	1	3	I have already gotten all my vaccine doses		Neutral	Neutral	Strongly Agree	Very Influential	Neutral	N/A	Not At All Influential	N/A	N/A	N/A	N/A	Somewhat Influential	N/A	Not At All Influential		Very Influential
14355810	Complete	en	Yes, I wish to complete the survey	Female	Yes	3	2	6	2	5	2	2	1	7	1	2	1	7	1	5	1	6	1	3	6	3	3	2	6	2	2	I have already gotten all my vaccine doses		Disagree	Agree	Agree	Somewhat Influential	Neutral	N/A	Not Very Influential	N/A	N/A	Very Influential	N/A	Neutral	Not Very Influential	Not Very Influential	Not Very Influential	Very Influential
14356129	Complete	en	Yes, I wish to complete the survey	Female	Yes	3	1	7	1	7	1	4	1	7	1	2	1	7	1	7	1	7	1	1	7	1	1	1	7	1	1	I have already gotten all my vaccine doses		Strongly Disagree	Strongly Agree	Strongly Agree	N/A	N/A	N/A	N/A	N/A		Very Influential	N/A	Very Influential	Very Influential	N/A	N/A	Very Influential
14360533	Complete	en	Yes, I wish to complete the survey	Female	Yes	3	1	7	1	7	1	1	1	7	1	1	1	7	1	7	3	5	3	2	5	2	2	2	5	2	2	I have already gotten all my vaccine doses		Disagree	Agree	Neutral	Very Influential	Somewhat Influential	Neutral	Somewhat Influential	N/A	N/A	Somewhat Influential	N/A	Very Influential	N/A	Not At All Influential	Neutral	Very Influential
14366684	Complete	en	Yes, I wish to complete the survey	Female	Yes	I'm not sure	1	7	1	7	1	2	1	7	1	1	1	7	1	3	1	7	1	1	7	1	1	1	7	1	1	Yes, as per the vaccine schedule		Neutral	Neutral	Strongly Agree	Somewhat Influential	Neutral	Somewhat Influential	N/A	N/A	N/A	Very Influential	Somewhat Influential	Neutral	Very Influential	N/A	Very Influential	Very Influential
14366746	Complete	en	Yes, I wish to complete the survey	Female	Yes	3	1	7	1	7	1	2	1	7	1	2	1	7	1	5	1	7	1	1	7	1	1	1	7	1	1	I have already gotten all my vaccine doses		Disagree	Strongly Agree	Agree	Very Influential	N/A	N/A	Somewhat Influential	N/A	N/A	Very Influential	Somewhat Influential	Very Influential	Very Influential	N/A	Somewhat Influential	Very Influential
14378389	Complete	en	Yes, I wish to complete the survey	Female	No
14381146	Complete	en	Yes, I wish to complete the survey	Female	No
14384298	Complete	en	Yes, I wish to complete the survey	Female	Yes	2	1	6	1	7	2	4	1	7	1	2	1	7	1	2	1	4	1	1	3	3	3	5	4	4	4	Yes, as per the vaccine schedule		Agree	Disagree	Strongly Disagree	Not At All Influential	Not At All Influential	Not At All Influential	Somewhat Influential	Not At All Influential	Very Influential	Very Influential	Not At All Influential	Not At All Influential	Neutral	Not At All Influential	Not At All Influential	Very Influential
14403946	Complete	fr	Yes, I wish to complete the survey	Female	No
14424083	Complete	en	Yes, I wish to complete the survey	Female	No
14477695	Complete	en	Yes, I wish to complete the survey	Female	Yes	3	2	4	2	6	4	2	1	7	1	2	1	7	1	6	1	6	1	1	7	1	1	2	7	1	1	I have already gotten all my vaccine doses		Strongly Disagree	Strongly Agree	Neutral	Somewhat Influential	Not At All Influential	Not At All Influential	Somewhat Influential	N/A	N/A	Somewhat Influential	Not Very Influential	Not Very Influential	N/A	Not Very Influential	N/A	Very Influential
14498789	Complete	en	Yes, I wish to complete the survey	Female	Yes	3	1	7	1	7	1	1	1	7	1	1	1	7	1	7	1	7	1	1	6	1	1	1	6	1	1	I have already gotten all my vaccine doses		Neutral	Strongly Agree	Strongly Agree	Very Influential	Very Influential	N/A	Not At All Influential	N/A	N/A	N/A	N/A	N/A	N/A	Not At All Influential	N/A	Very Influential
14528151	Complete	fr	Yes, I wish to complete the survey	Female	No
14553055	Complete	en	Yes, I wish to complete the survey	Female	Yes	I'm not sure	1	6	1	7	2	2	1	7	1	2	1	7	1	5	1	5	2	1	7	1	1	1	7	1	1	I have already gotten all my vaccine doses		Neutral	Agree	Agree	Very Influential	Neutral	Somewhat Influential	Not At All Influential	Not At All Influential	Not At All Influential	Somewhat Influential	Somewhat Influential	Very Influential	Very Influential	Neutral	Somewhat Influential	Very Influential
14563021	Complete	en	Yes, I wish to complete the survey	Female	No
14566198	Complete	en	Yes, I wish to complete the survey	Female	Yes	I'm not sure	3	5	2	5	2	2	1	7	1	3	1	7	1	3	1	7	1	1	6	1	1	1	6	1	1						N/A	Neutral	N/A	Not At All Influential	Not At All Influential	Somewhat Influential	Not Very Influential	N/A	Neutral	Somewhat Influential	N/A	N/A
14581296	Complete	en	Yes, I wish to complete the survey	Female	No
14604499	Complete	en	Yes, I wish to complete the survey	Female	Yes	3	3	3	3	5	2	6	1	7	2	2	1	7	2	7	1	7	1	4	3	4	4	3	3	4	4	I have already gotten all my vaccine doses		Strongly Disagree	Strongly Agree	Strongly Agree	N/A	Somewhat Influential	N/A	N/A	N/A	N/A	Very Influential	N/A	Neutral	N/A	N/A	N/A	Very Influential
14609765	Complete	en	Yes, I wish to complete the survey	Female	No
14738823	Complete	en	Yes, I wish to complete the survey	Female	No
14746374	Complete	fr	Yes, I wish to complete the survey	Female	Yes	I'm not sure	1	7	1	7	2	7	1	7	1	1	1	7	1	7	1	7	1	1	7	2	2	2	3	2	2	I have already gotten all my vaccine doses		Disagree	Strongly Agree	Strongly Agree	Very Influential	N/A	N/A	Not At All Influential	Not At All Influential	Not At All Influential	Very Influential	Somewhat Influential	Somewhat Influential	N/A	Not At All Influential	N/A	Very Influential
14747628	Complete	en	Yes, I wish to complete the survey	Female	Yes	3	1	7	1	7	4	4	1	7	1	3	1	7	1	5	1	6	1	2	6	1	2	1	7	1	1	I have already gotten all my vaccine doses		Strongly Disagree	Strongly Agree	Strongly Agree	Very Influential	Neutral	Neutral	Somewhat Influential	Somewhat Influential	Somewhat Influential	Very Influential	Not Very Influential	Very Influential	Not At All Influential	N/A	Not Very Influential	Very Influential
14749123	Complete	en	Yes, I wish to complete the survey	Female	No
14775012	Complete	en	Yes, I wish to complete the survey	Female	Yes	3	1	7	1	7	1	3	1	7	1	2	1	7	1	5	1	7	1	1	5	1	1	1	7	1	1	I have already gotten all my vaccine doses		Disagree	Agree	Agree	Somewhat Influential	Neutral	N/A	Not At All Influential	N/A	N/A	Very Influential	Not At All Influential	Neutral	Not At All Influential	Not Very Influential	Somewhat Influential	Very Influential
14806988	Complete	en	Yes, I wish to complete the survey	Female	No
14912325	Complete	en	Yes, I wish to complete the survey	Female	No
14914147	Complete	en	Yes, I wish to complete the survey	Female	No
14915902	Complete	en	Yes, I wish to complete the survey	Female	No
14916255	Complete	en	Yes, I wish to complete the survey	Female	No
14916613	Complete	en	Yes, I wish to complete the survey	Female	Yes	2	1	7	1	7	4	5	1	7	1	4	1	7	1	4	1	7	1	2	5	2	1	2	5	2	1	Yes, as per the vaccine schedule		Disagree	Neutral	Neutral	Somewhat Influential	Somewhat Influential	Not At All Influential	Very Influential	Not At All Influential	Not At All Influential	Neutral	Not At All Influential	Not At All Influential	Not At All Influential	Not At All Influential	Not At All Influential	Very Influential
14918793	Complete	en	Yes, I wish to complete the survey	Female	No
14919391	Complete	en	Yes, I wish to complete the survey	Female	Yes	3	7	7	1	7	1	3	1	7	1	1	1	7	1	7	1	7	1	1	7	1	1	2	7	2	2	I have already gotten all my vaccine doses		Strongly Disagree	Strongly Agree	Strongly Agree	Very Influential	Not At All Influential	Very Influential	Very Influential	Very Influential	Very Influential	Very Influential	Very Influential	Very Influential	Very Influential	Very Influential	Very Influential	Somewhat Influential
14920309	Complete	en	Yes, I wish to complete the survey	Female	Yes	3	1	1	1	7	1	1	1	7	1	1	1	7	1	6	1	7	1	1	6	1	2	1	7	1	1	I have already gotten all my vaccine doses		Neutral	Strongly Agree	Strongly Agree	Very Influential	Neutral	Neutral	N/A	N/A	N/A	Very Influential	N/A	Somewhat Influential	N/A	Somewhat Influential	Neutral	Very Influential
14920434	Complete	en	Yes, I wish to complete the survey	Female	Yes	3	1	7	1	7	1	1	1	7	1	1	1	7	1	6	1	7	1	1	6	1	1	1	6	1	1	I have already gotten all my vaccine doses		Disagree	Strongly Agree	Agree	Neutral	Neutral	Not At All Influential	Very Influential	Not Very Influential	Neutral	Very Influential	Not At All Influential	Very Influential	Not At All Influential	Not Very Influential	Not Very Influential	Very Influential
14921834	Complete	en	Yes, I wish to complete the survey	Female	No
14922540	Complete	en	Yes, I wish to complete the survey	Female	No
14923269	Complete	en	Yes, I wish to complete the survey	Female	No
14924174	Complete	en	Yes, I wish to complete the survey	Female	Yes	3	1	7	1	7	1	2	1	7	1	2	1	7	1	6	1	7	1	2	5	2	2	1	6	1	1	I have already gotten all my vaccine doses		Disagree	Strongly Agree	Strongly Agree	N/A	Somewhat Influential	N/A	N/A	N/A	N/A	Very Influential	N/A	N/A	N/A	N/A	N/A	Very Influential
14941908	Complete	fr	Yes, I wish to complete the survey	Female	Yes	3	1	1	1	1	1	1	1	1	1	1	1	1	1	1	1	1	1	1	1	1	1	1	1	1	1	I have already gotten all my vaccine doses		Strongly Disagree	Agree	Strongly Agree	Very Influential	Somewhat Influential	Very Influential	Very Influential	Very Influential	Very Influential	Very Influential	Very Influential	Very Influential	Very Influential	Very Influential		Very Influential
14942618	Complete	en	Yes, I wish to complete the survey	Female	Yes	1	1	7	1	7	4	1	1	7	1	2	1	7	1	7	1	7	1	1	6	1	1	1	6	1	1	Yes, but it will take longer than the scheduled time frame		Strongly Disagree	Strongly Agree	Strongly Agree	Neutral	N/A	N/A	Not At All Influential	N/A	N/A	Very Influential	N/A	Very Influential	N/A	N/A	N/A	Very Influential
14945138	Complete	fr	Yes, I wish to complete the survey	Female	No
14945677	Complete	fr	Yes, I wish to complete the survey	Female	No
14946743	Complete	en	Yes, I wish to complete the survey	Female	Yes	1	2	5	2	6	4	7	1	7	1	2	1	7	1	7	1	5	1	4	4	4	4	2	5	2	5	Yes, but it will take longer than the scheduled time frame		Neutral	Strongly Agree	Agree	Very Influential	Not Very Influential	Not At All Influential	Very Influential	Very Influential	N/A	N/A	N/A	Not At All Influential	N/A	Very Influential	Not Very Influential	Very Influential
14947044	Complete	fr	Yes, I wish to complete the survey	Female	Yes	3	1	7	1	7	2	3	1	7	1	1	1	7	1	6	1	7	1	1	6	2	1	1	7	1	1	I have already gotten all my vaccine doses		Neutral	Neutral	Neutral	N/A	Somewhat Influential	Neutral	Not Very Influential	N/A	N/A	Very Influential	N/A	Neutral	N/A	Not At All Influential		Very Influential
14948934	Complete	fr	Yes, I wish to complete the survey	Female	Yes	3	1	7	1	7	1	1	1	7	2	1	1	7	1	4	1	7	1	1	7	1	1	1	7	1	1	I have already gotten all my vaccine doses		Neutral	Neutral	Neutral	Somewhat Influential	Neutral	Very Influential	Neutral	Neutral	Neutral	Somewhat Influential	Somewhat Influential	N/A	N/A	Somewhat Influential		Very Influential
14949051	Complete	en	Yes, I wish to complete the survey	Female	No
14949575	Complete	en	Yes, I wish to complete the survey	Female	Yes	I'm not sure	1	4	1	7	4	1	1	7	1	1	1	7	1	4	1	5	1	1	7	1	1	2	6	2	2	Yes, as per the vaccine schedule		Neutral	Neutral	Agree	N/A	N/A	N/A	N/A	N/A	N/A	N/A	N/A	N/A	Very Influential	N/A	N/A	Very Influential
14949867	Complete	en	Yes, I wish to complete the survey	Female	No
14950148	Complete	fr	Yes, I wish to complete the survey	Female	Yes	3	1	7	1	7	1	2	1	7	1	1	1	7	1	2	1	7	1	1	6	1	1	1	6	1	1	I have already gotten all my vaccine doses		Disagree	Agree	Strongly Disagree	Very Influential	Not Very Influential	Very Influential	N/A	N/A	N/A	Very Influential	Very Influential	Very Influential	N/A	N/A		Very Influential
14951073	Complete	en	Yes, I wish to complete the survey	Female	No
14951128	Complete	en	Yes, I wish to complete the survey	Female	No
14952715	Complete	en	Yes, I wish to complete the survey	Female	No
14953098	Complete	en	Yes, I wish to complete the survey	Female	Yes	3	1	5	2	1	7	1	2	7	3	1	1	7	3	5	1	5	2	1	7	1	1	4	5	7	7	I have already gotten all my vaccine doses		Neutral	Agree	Neutral	Somewhat Influential	Somewhat Influential	Not Very Influential	Not At All Influential	Somewhat Influential	Somewhat Influential	Somewhat Influential	Somewhat Influential	Neutral	Neutral	Neutral	Not Very Influential	Very Influential
14953278	Complete	en	Yes, I wish to complete the survey	Female	No
14954066	Complete	fr	Yes, I wish to complete the survey	Female	Yes	3	3	5	1	5	4	4	1	7	1	2	1	7	1	4	1	7	1	4	4	4	4	1	6	1	1	Yes, as per the vaccine schedule		Neutral	Neutral	Neutral	N/A	N/A	Neutral	N/A	Not At All Influential	N/A	N/A	Very Influential	Not At All Influential	Very Influential	Very Influential		Somewhat Influential
14954765	Complete	en	Yes, I wish to complete the survey	Female	No
14956442	Complete	en	Yes, I wish to complete the survey	Female	Yes	I'm not sure	1	7	1	7	1	1	1	7	1	1	1	7	1	4	1	7	1	1	7	1	1	1	7	1	1	Yes, as per the vaccine schedule		Neutral	Strongly Agree	Agree	Very Influential	Somewhat Influential	Neutral	Neutral	Neutral	Neutral	Very Influential	N/A	N/A	N/A	Neutral	Somewhat Influential	Very Influential
14974843	Complete	fr	Yes, I wish to complete the survey	Female	Yes	I'm not sure	2	1	1	5	4	3	1	6	1	2	1	7	1	6	1	6	1	2	5	2	2	1	6	1	1	Yes, as per the vaccine schedule		Disagree	Strongly Agree	Disagree	Neutral	Somewhat Influential	Neutral	Not At All Influential	Not At All Influential	Not At All Influential	Very Influential	Somewhat Influential	Very Influential	Very Influential	Very Influential		Very Influential
14976163	Complete	en	Yes, I wish to complete the survey	Female	No
14978429	Complete	en	Yes, I wish to complete the survey	Female	No
14982316	Complete	en	Yes, I wish to complete the survey	Female	Yes	I'm not sure	3	5	4	4	4	4	1	7	1	4	1	7	1	4	2	5	3	3	4	3	3	1	5	1	1	Yes, as per the vaccine schedule		Neutral	Agree	Neutral	Neutral	Not Very Influential	Not Very Influential	Not At All Influential	Not At All Influential	Not At All Influential	Somewhat Influential	Not Very Influential	Very Influential	Very Influential	Neutral	Somewhat Influential	Somewhat Influential
14983842	Complete	en	Yes, I wish to complete the survey	Female	No
14998053	Complete	en	Yes, I wish to complete the survey	Female	Yes	3	3	4	2	5	4	4	3	5	3	4	2	6	2	5	3	4	3	2	4	2	3	2	5	2	2	Yes, as per the vaccine schedule		Disagree	Agree	Agree	Somewhat Influential	Not At All Influential	Neutral	N/A	N/A	Neutral	Very Influential	Somewhat Influential	Neutral	Neutral	N/A	Not Very Influential	Neutral
15009525	Complete	en	Yes, I wish to complete the survey	Female	No
15040844	Complete	en	Yes, I wish to complete the survey	Female	No
15042340	Complete	en	Yes, I wish to complete the survey	Female	No
15043059	Complete	en	Yes, I wish to complete the survey	Female	Yes	I'm not sure	4	4	4	4	4	4	1	7	1	5	1	7	1	6	3	5	3	5	3	4	6	4	4	4	4	I have already gotten all my vaccine doses		Neutral	Neutral	Strongly Agree	N/A	Not At All Influential	Not At All Influential	Somewhat Influential	N/A	N/A	Very Influential	Not Very Influential	Not At All Influential	N/A		Not At All Influential	Somewhat Influential
15043529	Complete	en	Yes, I wish to complete the survey	Female	Yes	3	1	5	1	6	4	2	1	7	1	2	1	7	1	6	1	5	1	2	4	4	2	1	7	1	1	I have already gotten all my vaccine doses		Disagree	Agree	Agree	Very Influential	Neutral	Not At All Influential	Not At All Influential	Not At All Influential	Not At All Influential	Somewhat Influential	Somewhat Influential	Neutral	N/A	Neutral	Neutral	Very Influential
15056246	Complete	en	Yes, I wish to complete the survey	Female	Yes	3	1	6	1	7	1	1	1	7	1	1	1	7	1	4	1	7	1	1	6	1	1	1	6	1	1	I have already gotten all my vaccine doses		Neutral	Agree	Disagree	Very Influential	Very Influential	Very Influential	Not At All Influential	Not At All Influential	Somewhat Influential	Very Influential	Very Influential	Very Influential	Very Influential	Very Influential	Very Influential	Very Influential
15057430	Complete	en	Yes, I wish to complete the survey	Female	No
15081896	Complete	fr	Yes, I wish to complete the survey	Female	No
15086544	Complete	en	Yes, I wish to complete the survey	Female	No
15088860	Complete	fr	Yes, I wish to complete the survey	Female	No
15137713	Complete	fr	Yes, I wish to complete the survey	Female	Yes	3	1	6	1	7	2	7	1	7	1	1	1	7	1	7	1	7	1	1	6	2	1	1	7	1	1	I have already gotten all my vaccine doses		Neutral	Strongly Agree	Strongly Agree	Very Influential	Very Influential	Not Very Influential	Neutral	Very Influential	N/A	N/A	N/A	Somewhat Influential	N/A	Neutral		Very Influential
15141994	Complete	en	Yes, I wish to complete the survey	Female	Yes	3	4	5	4	4	4	7	1	7	1	2	1	7	1	4	1	7	1	1	7	1	2	3	7	3	2	I have already gotten all my vaccine doses		Disagree	Agree	Strongly Agree	Very Influential	Somewhat Influential	Neutral	N/A	N/A	N/A	Somewhat Influential	Not Very Influential	N/A	N/A	Somewhat Influential	Neutral	Very Influential
15142695	Complete	en	Yes, I wish to complete the survey	Female	No
15145637	Complete	en	Yes, I wish to complete the survey	Female	Yes	3	1	7	1	7	1	1	1	7	1	1	1	7	1	7	1	7	1	2	5	2	4	1	6	1	1	I have already gotten all my vaccine doses		Disagree	Strongly Agree	Agree	Very Influential	Somewhat Influential	N/A	Very Influential	N/A	N/A	N/A	N/A	Neutral	N/A	N/A	Not At All Influential	Very Influential
15163362	Complete	en	Yes, I wish to complete the survey	Female	No
15196379	Complete	fr	Yes, I wish to complete the survey	Female	Yes	I'm not sure	1	7	1	7	1	1	1	7	1	1	1	7	1	6	1	7	1	1	6	1	1	1	6	1	1	I have already gotten all my vaccine doses		Neutral	Disagree	Neutral	Neutral	Neutral	Neutral	Neutral	Neutral	Neutral	Neutral	Neutral	Somewhat Influential	Very Influential	Neutral		Very Influential
15283235	Complete	en	Yes, I wish to complete the survey	Female	Yes	3	1	7	1	7	1	2	1	7	1	2	1	7	1	5	1	7	1	1	7	1	1	2	7	2	2	I have already gotten all my vaccine doses		Strongly Disagree	Strongly Agree	Neutral	Very Influential	Somewhat Influential	N/A	N/A	N/A	N/A	Neutral	Somewhat Influential	N/A	N/A	Somewhat Influential	N/A	Very Influential
15285255	Complete	en	Yes, I wish to complete the survey	Female	No
15285291	Complete	en	Yes, I wish to complete the survey	Female	No
15287989	Complete	en	Yes, I wish to complete the survey	Female	Yes	3	1	7	1	7	1	2	1	7	1	2	1	7	1	6	1	7	1	1	6	1	1	1	6	1	1	I have already gotten all my vaccine doses		Strongly Disagree	Strongly Agree	Strongly Agree	Somewhat Influential	Somewhat Influential	N/A	N/A	N/A	N/A	Somewhat Influential	N/A	Very Influential	N/A	Somewhat Influential	Somewhat Influential	Very Influential
15304112	Complete	en	Yes, I wish to complete the survey	Female	Yes	3	3	4	4	5	3	4	3	5	3	3	3	6	2	5	3	5	3	3	5	4	3	2	6	3	2	I have already gotten all my vaccine doses		Disagree	Agree	Agree	Somewhat Influential	Neutral	Neutral	N/A	N/A	N/A	Very Influential	Somewhat Influential	N/A	N/A	N/A	N/A	Somewhat Influential
15305183	Complete	en	Yes, I wish to complete the survey	Female	No
15323145	Complete	en	Yes, I wish to complete the survey	Female	No
15323451	Complete	en	Yes, I wish to complete the survey	Female	Yes	3	1	7	1	7	1	3	1	7	1	1	1	7	1	3	1	7	1	1	7	1	2	1	7	1	1	I have already gotten all my vaccine doses		Disagree	Strongly Agree	Neutral	Very Influential	N/A	N/A	N/A	Very Influential	Very Influential	Very Influential	N/A	Somewhat Influential	N/A	Not Very Influential	Not Very Influential	Very Influential
15326986	Complete	en	Yes, I wish to complete the survey	Female	Yes	3	2	6	4	4	4	7	1	7	1	5	2	7	1	7	2	7	1	4	5	3	3	3	6	2	3	Yes, as per the vaccine schedule		Strongly Disagree	Strongly Agree	Agree	Very Influential	N/A	N/A	N/A	N/A	N/A	Somewhat Influential	N/A	N/A	N/A	Neutral	Not Very Influential	Very Influential
15424545	Complete	en	Yes, I wish to complete the survey	Female	Yes	I'm not sure	1	6	2	6	1	1	1	7	1	5	1	7	1	4	1	5	1	1	5	1	1	1	6	1	1	Yes, as per the vaccine schedule		Disagree	Agree	Agree	Somewhat Influential	Somewhat Influential	Neutral	Not Very Influential	N/A	N/A	Somewhat Influential	Neutral	Somewhat Influential	N/A	Neutral	Somewhat Influential	Very Influential
15427963	Complete	en	Yes, I wish to complete the survey	Female	Yes	2	1	7	1	7	1	7	1	7	1	1	1	7	1	7	1	2	1	1	7	1	1	2	7	2	2	I have already gotten all my vaccine doses		Strongly Disagree	Strongly Agree	Strongly Disagree	Neutral	Somewhat Influential	Not At All Influential	Not At All Influential	Not At All Influential	Not At All Influential	Somewhat Influential	Not At All Influential	Not At All Influential	Not At All Influential	Not At All Influential	Neutral	Somewhat Influential
15535231	Complete	en	Yes, I wish to complete the survey	Female	No
15535752	Complete	en	Yes, I wish to complete the survey	Female	Yes	2	1	7	1	7	1	4	1	7	1	4	1	7	1	4	1	7	1	1	7	1	1	4	7	1	1	I have already gotten all my vaccine doses		Disagree	Strongly Agree	Neutral	Very Influential	Very Influential	Very Influential	N/A	Very Influential	Very Influential	Very Influential	Very Influential	N/A	Very Influential	N/A	Very Influential	Very Influential
15538752	Complete	en	Yes, I wish to complete the survey	Female	No
15547188	Complete	en	Yes, I wish to complete the survey	Female	No
15559117	Complete	en	Yes, I wish to complete the survey	Female	Yes	3	3	6	3	4	4	3	1	7	1	3	1	7	1	6	2	6	2	2	6	2	2	2	6	2	2	I have already gotten all my vaccine doses		Strongly Disagree	Strongly Agree	Strongly Agree	Very Influential	Not Very Influential	N/A	Very Influential	N/A	Somewhat Influential	Very Influential	N/A	Somewhat Influential	N/A	Not Very Influential	Neutral	Very Influential
15561931	Complete	en	Yes, I wish to complete the survey	Female	Yes	3	1	7	1	7	1	7	1	7	1	2	1	7	1	5	1	6	1	3	5	3	3	1	6	1	1	I have already gotten all my vaccine doses		Disagree	Strongly Agree	Agree	Very Influential	Not Very Influential	Not At All Influential	Not Very Influential	Not At All Influential	Somewhat Influential	Neutral	Not Very Influential	Not Very Influential	N/A	Not Very Influential	Neutral	Very Influential
15578250	Complete	en	Yes, I wish to complete the survey	Female	No
15664900	Complete	en	Yes, I wish to complete the survey	Female	Yes	I'm not sure	1	7	1	7	1	2	1	7	1	2	1	7	1	4	1	7	1	1	7	1	1	1	7	1	1	I have already gotten all my vaccine doses		Disagree	Agree	Agree	Very Influential	Somewhat Influential	N/A	N/A	N/A	N/A	Somewhat Influential	N/A	N/A	N/A	Not At All Influential	Neutral	Very Influential
15673046	Complete	en	Yes, I wish to complete the survey	Female	No
14090835	Incomplete	en	Yes, I wish to complete the survey	Female	No
14098407	Incomplete	en	Yes, I wish to complete the survey	Female	No
14134970	Incomplete	en	Yes, I wish to complete the survey	Female	Yes	3	3	5	3	5	3	4	2	6	2	1	1	7	2	6	1	7	1	2	6	2	2	2	6	2	2	I have already gotten all my vaccine doses		Disagree	Agree	Agree	Somewhat Influential	Neutral	Not Very Influential	Somewhat Influential	N/A	N/A	Somewhat Influential	Not Very Influential	Somewhat Influential	Neutral	N/A	Neutral	Very Influential
14153434	Incomplete	en	Yes, I wish to complete the survey	Female	No
14160417	Incomplete	en	Yes, I wish to complete the survey	Female	No
14263009	Incomplete	en	Yes, I wish to complete the survey	Female	Yes	3	2	4	4	5	4	5	1	7	1	3	1	7	1	3	1	3	1	4	4	4	4	1	5	2	2	I have already gotten all my vaccine doses		Neutral	Agree	Agree
14266355	Incomplete	en	Yes, I wish to complete the survey	Female	No
14266443	Incomplete	fr	Yes, I wish to complete the survey	Female	Yes	I'm not sure	1	7	1	7	1	1	1	7	1	2	1	7	1	1	2	6	2	3	6	1	3	1	7	1	1	I have already gotten all my vaccine doses		Disagree	Agree	Agree	Very Influential	Neutral	Neutral	N/A	N/A	N/A	Somewhat Influential	Somewhat Influential	Neutral	Very Influential	Very Influential	Somewhat Influential	Very Influential
14266473	Incomplete	en	Yes, I wish to complete the survey	Female	No
14274707	Incomplete	en	Yes, I wish to complete the survey	Female	Yes	3	1	7	1	7	1	3	1	7	1	2	1	7	1	4	1	7	1	1	6	1	1	1	6	1	1	I have already gotten all my vaccine doses		Neutral	Agree	Disagree
14276944	Incomplete	en	Yes, I wish to complete the survey	Female	No
14280975	Incomplete	en	Yes, I wish to complete the survey	Female	Yes	2	1	7	1	7	1	4	1	7	1	2	1	7	1	3	1	7	1	1	6	1	1	1	6	1	1	I have already gotten all my vaccine doses		Disagree	Agree	Neutral
14292714	Incomplete	en	Yes, I wish to complete the survey	Female	Yes	I'm not sure	3	5	3	4	4	5	1	6	1	4	4	5	3	3	3	5	3	5	4	5	6	5	5	6	5	No, Reason(s):	Because it will be better for my health	Agree	Neutral	Neutral
14292878	Incomplete	en	Yes, I wish to complete the survey	Female	Yes	3	1	5	1	5	1	4	1	7	1	2	1	7	1	3	1	5	1	1	7	1	1	1	7	1	1	I have already gotten all my vaccine doses		Neutral	Neutral	Agree
14301965	Incomplete	en	Yes, I wish to complete the survey	Female	No
14302963	Incomplete	en	Yes, I wish to complete the survey	Female	No
14316585	Incomplete	en	Yes, I wish to complete the survey	Female	No
14380997	Incomplete	fr	Yes, I wish to complete the survey	Female	No
14535139	Incomplete	en	Yes, I wish to complete the survey	Female	No
14916517	Incomplete	fr	Yes, I wish to complete the survey	Female	No
15051176	Incomplete	en	Yes, I wish to complete the survey	Female	No
15395523	Incomplete	en	Yes, I wish to complete the survey	Female	No
14151025	Incomplete	en	Yes, I wish to complete the survey	Female	Yes	2	1	5	1	6	2	2	1	7	1	3	1	7	1	7	1	7	1	1	7	1	1	1	7	1	1	Yes, as per the vaccine schedule		Neutral	Agree	Agree	Not At All Influential	Somewhat Influential	Neutral	Somewhat Influential	Not At All Influential	Not At All Influential	Not At All Influential	Not Very Influential	Not At All Influential	Not At All Influential	Very Influential	Not At All Influential	N/A
[truncated: 131 more columns]
